# Supplementary material for: Expression characterization of the herbicide tolerance gene Aryloxyalkanoate Dioxygenase (aad-1) controlled by seven combinations of regulatory elements
Source: BMC Plant Biol. 2018 Jan 15;18:14. doi: 10.1186/s12870-018-1227-3 (PMC5769356; doi:10.1186/s12870-018-1227-3)
Supplement: Supplementary file 1 — Transcript abundance by RT-qPCR data. (CSV 90 kb) [file 12870_2018_1227_MOESM1_ESM.csv]

Sample_Name	TR_Value	Well	Plasmid	Promoter	Targ	Ref	CpTarget	CpRef1	AAD1_R1	REF_1	CpRef2	AAD1_R2	log2TR_Value	Event	Zygo	Stage	Tissue	Sample_Type
100-1-02	13.0136	A5	pDAB102100	ZmUbi	AAD1	SUP	22.78	26.57	13.87	TIP	26.39	12.21	3.7019	100-1	Hemi	R1	Husk	R1 Husk
100-1-03	15.2386	A9	pDAB102100	ZmUbi	AAD1	SUP	23.09	27.04	15.45	TIP	27	15.03	3.9297	100-1	Hemi	R1	Husk	R1 Husk
100-1-06	8.97	F3	pDAB102100	ZmUbi	AAD1	SUP	22.93	26.04	8.647	TIP	26.14	9.31	3.1651	100-1	Hemi	R1	Husk	R1 Husk
100-1-10	11.2244	F6	pDAB102100	ZmUbi	AAD1	SUP	23.76	27.23	11.11	TIP	27.26	11.34	3.4886	100-1	Hemi	R1	Husk	R1 Husk
100-3-08	6.6755	G2	pDAB102100	ZmUbi	AAD1	SUP	23.71	26.61	7.477	TIP	26.28	5.96	2.7389	100-3	Hemi	R1	Husk	R1 Husk
100-3-13	7.379	D6	pDAB102100	ZmUbi	AAD1	SUP	21.91	24.74	7.112	TIP	24.85	7.66	2.8834	100-3	Hemi	R1	Husk	R1 Husk
100-3-14	7.5305	C9	pDAB102100	ZmUbi	AAD1	SUP	22.53	25.29	6.768	TIP	25.6	8.38	2.9128	100-3	Hemi	R1	Husk	R1 Husk
100-3-15	7.6393	B3	pDAB102100	ZmUbi	AAD1	SUP	22.8	25.74	7.697	TIP	25.72	7.58	2.9334	100-3	Hemi	R1	Husk	R1 Husk
100-5-01	6.7234	G4	pDAB102100	ZmUbi	AAD1	SUP	23.34	26.2	7.25	TIP	25.98	6.24	2.7492	100-5	Hemi	R1	Husk	R1 Husk
100-5-02	6.2959	G11	pDAB102100	ZmUbi	AAD1	SUP	22.81	25.3	5.632	TIP	25.62	7.04	2.6544	100-5	Hemi	R1	Husk	R1 Husk
100-5-04	5.0383	G1	pDAB102100	ZmUbi	AAD1	SUP	23.31	25.68	5.169	TIP	25.6	4.91	2.333	100-5	Hemi	R1	Husk	R1 Husk
100-5-11	4.5199	F11	pDAB102100	ZmUbi	AAD1	SUP	23.18	25.34	4.49	TIP	25.36	4.55	2.1763	100-5	Hemi	R1	Husk	R1 Husk
115-2-04	2.2966	E12	pDAB102115	OsUbi	AAD1	SUP	23.8	24.77	1.955	TIP	25.24	2.7	1.1995	115-2	Hemi	R1	Husk	R1 Husk
115-2-06	1.9149	E6	pDAB102115	OsUbi	AAD1	SUP	24.13	25.06	1.898	TIP	25.08	1.93	0.9373	115-2	Hemi	R1	Husk	R1 Husk
115-2-12	1.5515	F8	pDAB102115	OsUbi	AAD1	SUP	24.49	25.12	1.548	TIP	25.13	1.56	0.6337	115-2	Hemi	R1	Husk	R1 Husk
115-2-14	3.1683	E1	pDAB102115	OsUbi	AAD1	SUP	24.35	25.79	2.713	TIP	26.24	3.7	1.6637	115-2	Hemi	R1	Husk	R1 Husk
115-3-08	2.1535	C5	pDAB102115	OsUbi	AAD1	SUP	24.55	25.49	1.918	TIP	25.82	2.42	1.1067	115-3	Hemi	R1	Husk	R1 Husk
115-3-12	2.1121	B12	pDAB102115	OsUbi	AAD1	SUP	24	24.98	1.98	TIP	25.17	2.25	1.0787	115-3	Hemi	R1	Husk	R1 Husk
115-4-02	2.436	B9	pDAB102115	OsUbi	AAD1	SUP	24.79	25.78	1.99	TIP	26.37	2.98	1.2845	115-4	Hemi	R1	Husk	R1 Husk
115-4-03	2.0883	D7	pDAB102115	OsUbi	AAD1	SUP	25.63	26.73	2.144	TIP	26.65	2.03	1.0623	115-4	Hemi	R1	Husk	R1 Husk
115-5-03	1.5352	D8	pDAB102115	OsUbi	AAD1	SUP	24.84	25.49	1.567	TIP	25.43	1.5	0.6184	115-5	Hemi	R1	Husk	R1 Husk
115-5-07	1.4356	G7	pDAB102115	OsUbi	AAD1	SUP	26.22	26.91	1.619	TIP	26.56	1.27	0.5217	115-5	Hemi	R1	Husk	R1 Husk
115-5-12	1.7232	A6	pDAB102115	OsUbi	AAD1	SUP	24.42	25.23	1.755	TIP	25.18	1.69	0.7851	115-5	Hemi	R1	Husk	R1 Husk
624-2-01	2.0667	B5	pDAB108624	CmActin	AAD1	SUP	23.66	24.65	1.996	TIP	24.75	2.14	1.0474	624-2	Hemi	R1	Husk	R1 Husk
624-2-02	2.1846	D12	pDAB108624	CmActin	AAD1	SUP	23.8	24.79	1.977	TIP	25.08	2.41	1.1274	624-2	Hemi	R1	Husk	R1 Husk
624-2-05	2.3347	F7	pDAB108624	CmActin	AAD1	SUP	24.45	25.47	2.027	TIP	25.88	2.69	1.2232	624-2	Hemi	R1	Husk	R1 Husk
624-4-02	0.9194	C7	pDAB108624	CmActin	AAD1	SUP	25.37	25.28	0.9351	TIP	25.23	0.9	-0.1212	624-4	Hemi	R1	Husk	R1 Husk
624-4-04	0.7257	E3	pDAB108624	CmActin	AAD1	SUP	25.68	25.09	0.6648	TIP	25.34	0.79	-0.4626	624-4	Hemi	R1	Husk	R1 Husk
624-4-13	1.1405	G5	pDAB108624	CmActin	AAD1	SUP	24.85	24.99	1.108	TIP	25.08	1.17	0.1897	624-4	Hemi	R1	Husk	R1 Husk
624-4-15	0.8068	C3	pDAB108624	CmActin	AAD1	SUP	25.33	24.88	0.7316	TIP	25.16	0.89	-0.3097	624-4	Hemi	R1	Husk	R1 Husk
624-5-10	0.023	D2	pDAB108624	CmActin	AAD1	SUP	30.22	24.67	0.0213	TIP	24.89	0.02	-5.4433	624-5	Hemi	R1	Husk	R1 Husk
624-5-12	0.064	G6	pDAB108624	CmActin	AAD1	SUP	28.78	24.74	0.0608	TIP	24.89	0.07	-3.9665	624-5	Hemi	R1	Husk	R1 Husk
624-5-14	0.0212	E5	pDAB108624	CmActin	AAD1	SUP	30.81	25.14	0.0196	TIP	25.37	0.02	-5.5576	624-5	Hemi	R1	Husk	R1 Husk
625-1-03	0.7009	E11	pDAB108625	SCBV-IM	AAD1	SUP	25.01	24.38	0.6447	TIP	24.62	0.76	-0.5127	625-1	Hemi	R1	Husk	R1 Husk
625-1-10	0.6596	E8	pDAB108625	SCBV-IM	AAD1	SUP	25.5	24.72	0.5814	TIP	25.08	0.75	-0.6003	625-1	Hemi	R1	Husk	R1 Husk
625-1-12	0.6834	F2	pDAB108625	SCBV-IM	AAD1	SUP	25.57	24.86	0.6129	TIP	25.18	0.76	-0.5493	625-1	Hemi	R1	Husk	R1 Husk
625-4-08	0.3315	B2	pDAB108625	SCBV-IM	AAD1	SUP	26.78	25.05	0.3026	TIP	25.32	0.36	-1.5928	625-4	Hemi	R1	Husk	R1 Husk
625-4-11	0.4953	A10	pDAB108625	SCBV-IM	AAD1	SUP	25.76	24.64	0.4607	TIP	24.85	0.53	-1.0138	625-4	Hemi	R1	Husk	R1 Husk
625-4-14	0.4558	F1	pDAB108625	SCBV-IM	AAD1	SUP	26.41	25.22	0.4379	TIP	25.34	0.47	-1.1334	625-4	Hemi	R1	Husk	R1 Husk
625-4-16	0.4195	D11	pDAB108625	SCBV-IM	AAD1	SUP	26.02	24.68	0.3944	TIP	24.85	0.45	-1.2533	625-4	Hemi	R1	Husk	R1 Husk
625-5-07	0.2182	E2	pDAB108625	SCBV-IM	AAD1	SUP	26.49	24.08	0.1881	TIP	24.51	0.25	-2.1963	625-5	Hemi	R1	Husk	R1 Husk
625-5-13	0.5963	E9	pDAB108625	SCBV-IM	AAD1	SUP	25.34	24.5	0.5593	TIP	24.68	0.64	-0.7458	625-5	Hemi	R1	Husk	R1 Husk
626-1-01	1.0179	D4	pDAB108626	SCBV-IM+I	AAD1	SUP	24.92	25.05	1.099	TIP	24.83	0.94	0.0255	626-1	Hemi	R1	Husk	R1 Husk
626-1-02	1.5884	A11	pDAB108626	SCBV-IM+I	AAD1	SUP	23.6	24.53	1.907	TIP	24	1.32	0.6676	626-1	Hemi	R1	Husk	R1 Husk
626-1-14	1.4798	D3	pDAB108626	SCBV-IM+I	AAD1	SUP	23.76	24.23	1.386	TIP	24.42	1.58	0.5654	626-1	Hemi	R1	Husk	R1 Husk
626-3-02	1.4028	A4	pDAB108626	SCBV-IM+I	AAD1	SUP	24.19	24.75	1.473	TIP	24.61	1.34	0.4883	626-3	Hemi	R1	Husk	R1 Husk
626-3-07	1.8692	C6	pDAB108626	SCBV-IM+I	AAD1	SUP	24.12	25	1.836	TIP	25.05	1.9	0.9024	626-3	Hemi	R1	Husk	R1 Husk
626-3-09	1.2341	D5	pDAB108626	SCBV-IM+I	AAD1	SUP	24.29	24.31	1.014	TIP	24.88	1.5	0.3035	626-3	Hemi	R1	Husk	R1 Husk
626-4-03	1.4524	C12	pDAB108626	SCBV-IM+I	AAD1	SUP	24.4	24.81	1.33	TIP	25.07	1.59	0.5384	626-4	Hemi	R1	Husk	R1 Husk
626-4-11	1.2555	F9	pDAB108626	SCBV-IM+I	AAD1	SUP	24.21	24.5	1.219	TIP	24.58	1.29	0.3282	626-4	Hemi	R1	Husk	R1 Husk
626-4-13	1.4761	C2	pDAB108626	SCBV-IM+I	AAD1	SUP	24.72	25.15	1.35	TIP	25.41	1.61	0.5618	626-4	Hemi	R1	Husk	R1 Husk
652-1-01	1.1279	B8	pDAB108652	OsActin	AAD1	SUP	24.65	24.9	1.19	TIP	24.74	1.07	0.1736	652-1	Hemi	R1	Husk	R1 Husk
652-1-06	1.2999	C11	pDAB108652	OsActin	AAD1	SUP	24.44	24.75	1.236	TIP	24.89	1.37	0.3783	652-1	Hemi	R1	Husk	R1 Husk
652-1-09	1.628	G10	pDAB108652	OsActin	AAD1	SUP	24.01	24.59	1.5	TIP	24.83	1.77	0.7031	652-1	Hemi	R1	Husk	R1 Husk
652-1-15	0.7393	F12	pDAB108652	OsActin	AAD1	SUP	26.91	26.26	0.6352	TIP	26.7	0.86	-0.4357	652-1	Hemi	R1	Husk	R1 Husk
652-2-01	1.7921	C8	pDAB108652	OsActin	AAD1	SUP	23.79	24.79	1.996	TIP	24.48	1.61	0.8416	652-2	Hemi	R1	Husk	R1 Husk
652-2-04	2.0279	C10	pDAB108652	OsActin	AAD1	SUP	23.49	24.37	1.835	TIP	24.65	2.24	1.02	652-2	Hemi	R1	Husk	R1 Husk
652-2-05	2.907	A12	pDAB108652	OsActin	AAD1	SUP	23.35	24.66	2.484	TIP	25.12	3.4	1.5395	652-2	Hemi	R1	Husk	R1 Husk
652-2-07	1.7583	C1	pDAB108652	OsActin	AAD1	SUP	25.19	25.87	1.596	TIP	26.15	1.94	0.8141	652-2	Hemi	R1	Husk	R1 Husk
652-3-05	1.0044	C4	pDAB108652	OsActin	AAD1	SUP	25.61	25.52	0.9402	TIP	25.71	1.07	0.0063	652-3	Hemi	R1	Husk	R1 Husk
652-3-15	1.4728	A3	pDAB108652	OsActin	AAD1	SUP	24.36	24.87	1.427	TIP	24.96	1.52	0.5585	652-3	Hemi	R1	Husk	R1 Husk
812-1-01	1.2354	E10	pDAB109812	SCBV-UM	AAD1	SUP	24.18	24.43	1.184	TIP	24.55	1.29	0.305	812-1	Hemi	R1	Husk	R1 Husk
812-1-03	1.199	E7	pDAB109812	SCBV-UM	AAD1	SUP	24.84	25.11	1.203	TIP	25.1	1.2	0.2618	812-1	Hemi	R1	Husk	R1 Husk
812-3-01	1.574	D1	pDAB109812	SCBV-UM	AAD1	SUP	24.86	25.46	1.506	TIP	25.58	1.65	0.6544	812-3	Hemi	R1	Husk	R1 Husk
812-3-05	1.8631	F10	pDAB109812	SCBV-UM	AAD1	SUP	23.52	24.21	1.61	TIP	24.63	2.16	0.8977	812-3	Hemi	R1	Husk	R1 Husk
812-3-11	1.9897	A8	pDAB109812	SCBV-UM	AAD1	SUP	23.86	24.74	1.838	TIP	24.97	2.15	0.9926	812-3	Hemi	R1	Husk	R1 Husk
812-3-13	1.3962	B10	pDAB109812	SCBV-UM	AAD1	SUP	24.12	24.53	1.328	TIP	24.67	1.47	0.4816	812-3	Hemi	R1	Husk	R1 Husk
812-5-03	1.2859	B4	pDAB109812	SCBV-UM	AAD1	SUP	24.57	24.89	1.247	TIP	24.98	1.33	0.3628	812-5	Hemi	R1	Husk	R1 Husk
812-5-05	1.5346	H7	pDAB109812	SCBV-UM	AAD1	SUP	24.91	25.37	1.382	TIP	25.68	1.7	0.6178	812-5	Hemi	R1	Husk	R1 Husk
812-5-08	1.7695	H1	pDAB109812	SCBV-UM	AAD1	SUP	24.79	25.62	1.772	TIP	25.61	1.77	0.8233	812-5	Hemi	R1	Husk	R1 Husk
812-5-14	1.5285	D10	pDAB109812	SCBV-UM	AAD1	SUP	23.97	24.38	1.335	TIP	24.77	1.75	0.6121	812-5	Hemi	R1	Husk	R1 Husk
100-1-02	2.3387	G1	pDAB102100	ZmUbi	AAD1	TIP	24.8	26.59	3.453	SUP	25.47	1.58	1.2257	100-1	Hemi	V3	Leaf	V3 Leaf
100-1-03	3.3219	F1	pDAB102100	ZmUbi	AAD1	TIP	24.33	26.55	4.66	SUP	25.57	2.37	1.732	100-1	Hemi	V3	Leaf	V3 Leaf
100-1-06	2.7276	E1	pDAB102100	ZmUbi	AAD1	TIP	24.68	26.62	3.841	SUP	25.63	1.94	1.4477	100-1	Hemi	V3	Leaf	V3 Leaf
100-1-07	3.157	H1	pDAB102100	ZmUbi	AAD1	TIP	24.3	26.5	4.61	SUP	25.41	2.16	1.6586	100-1	Hemi	V3	Leaf	V3 Leaf
100-1-10	1.3989	C1	pDAB102100	ZmUbi	AAD1	TIP	26.22	26.84	1.536	SUP	26.57	1.27	0.4843	100-1	Hemi	V3	Leaf	V3 Leaf
100-1-12	2.4799	D1	pDAB102100	ZmUbi	AAD1	TIP	24.9	26.66	3.394	SUP	25.76	1.81	1.3103	100-1	Hemi	V3	Leaf	V3 Leaf
100-2-01	2.4062	H2	pDAB102100	ZmUbi	AAD1	TIP	23.41	25.1	3.231	SUP	24.25	1.79	1.2668	100-2	Hemi	V3	Leaf	V3 Leaf
100-2-02	2.8078	A2	pDAB102100	ZmUbi	AAD1	TIP	23.53	25.5	3.928	SUP	24.54	2.01	1.4894	100-2	Hemi	V3	Leaf	V3 Leaf
100-2-03	2.2743	C2	pDAB102100	ZmUbi	AAD1	TIP	23.85	25.32	2.766	SUP	24.76	1.87	1.1854	100-2	Hemi	V3	Leaf	V3 Leaf
100-2-07	2.0577	A3	pDAB102100	ZmUbi	AAD1	TIP	24.5	25.87	2.585	SUP	25.21	1.64	1.041	100-2	Hemi	V3	Leaf	V3 Leaf
100-2-08	2.8852	G2	pDAB102100	ZmUbi	AAD1	TIP	24.01	25.8	3.454	SUP	25.28	2.41	1.5287	100-2	Hemi	V3	Leaf	V3 Leaf
100-2-11	2.5885	D2	pDAB102100	ZmUbi	AAD1	TIP	23.74	25.45	3.278	SUP	24.77	2.04	1.3721	100-2	Hemi	V3	Leaf	V3 Leaf
100-2-12	2.1604	F2	pDAB102100	ZmUbi	AAD1	TIP	24.1	25.65	2.928	SUP	24.77	1.59	1.1113	100-2	Hemi	V3	Leaf	V3 Leaf
100-2-13	2.5189	E2	pDAB102100	ZmUbi	AAD1	TIP	24.41	26.07	3.174	SUP	25.41	2	1.3328	100-2	Hemi	V3	Leaf	V3 Leaf
100-2-14	2.238	B2	pDAB102100	ZmUbi	AAD1	TIP	23.59	24.98	2.625	SUP	24.52	1.91	1.1622	100-2	Hemi	V3	Leaf	V3 Leaf
100-2-16	2.7697	B3	pDAB102100	ZmUbi	AAD1	TIP	23.88	25.68	3.49	SUP	25.01	2.2	1.4697	100-2	Hemi	V3	Leaf	V3 Leaf
100-3-03	2.5174	B4	pDAB102100	ZmUbi	AAD1	TIP	24.58	26.27	3.23	SUP	25.55	1.96	1.3319	100-3	Hemi	V3	Leaf	V3 Leaf
100-3-05	2.3821	E3	pDAB102100	ZmUbi	AAD1	TIP	24.98	26.63	3.149	SUP	25.83	1.8	1.2522	100-3	Hemi	V3	Leaf	V3 Leaf
100-3-07	2.8264	G3	pDAB102100	ZmUbi	AAD1	TIP	24.82	26.63	3.51	SUP	26	2.28	1.499	100-3	Hemi	V3	Leaf	V3 Leaf
100-3-08	3.3039	C4	pDAB102100	ZmUbi	AAD1	TIP	23.89	25.86	3.921	SUP	25.36	2.78	1.7242	100-3	Hemi	V3	Leaf	V3 Leaf
100-3-09	1.9418	H3	pDAB102100	ZmUbi	AAD1	TIP	24.94	26.31	2.579	SUP	25.49	1.46	0.9574	100-3	Hemi	V3	Leaf	V3 Leaf
100-3-13	3.8611	A4	pDAB102100	ZmUbi	AAD1	TIP	24.14	26.86	6.576	SUP	25.32	2.27	1.949	100-3	Hemi	V3	Leaf	V3 Leaf
100-3-14	2.5615	F3	pDAB102100	ZmUbi	AAD1	TIP	24.73	26.35	3.069	SUP	25.83	2.14	1.357	100-3	Hemi	V3	Leaf	V3 Leaf
100-3-15	1.5393	D3	pDAB102100	ZmUbi	AAD1	TIP	25.04	25.94	1.876	SUP	25.37	1.26	0.6223	100-3	Hemi	V3	Leaf	V3 Leaf
100-3-16	3.0674	C3	pDAB102100	ZmUbi	AAD1	TIP	23.7	25.6	3.719	SUP	25.04	2.53	1.617	100-3	Hemi	V3	Leaf	V3 Leaf
100-5-01	0.9635	F4	pDAB102100	ZmUbi	AAD1	TIP	26.43	26.66	1.171	SUP	26.1	0.79	-0.0536	100-5	Hemi	V3	Leaf	V3 Leaf
100-5-02	1.7339	G4	pDAB102100	ZmUbi	AAD1	TIP	24.54	25.79	2.371	SUP	24.88	1.27	0.794	100-5	Hemi	V3	Leaf	V3 Leaf
100-5-04	1.3026	H4	pDAB102100	ZmUbi	AAD1	TIP	24.89	25.76	1.83	SUP	24.78	0.93	0.3814	100-5	Hemi	V3	Leaf	V3 Leaf
100-5-07	1.5071	C5	pDAB102100	ZmUbi	AAD1	TIP	25.13	25.86	1.653	SUP	25.59	1.37	0.5917	100-5	Hemi	V3	Leaf	V3 Leaf
100-5-11	1.1276	A5	pDAB102100	ZmUbi	AAD1	TIP	25.67	26.31	1.56	SUP	25.38	0.82	0.1733	100-5	Hemi	V3	Leaf	V3 Leaf
100-5-14	1.543	B5	pDAB102100	ZmUbi	AAD1	TIP	25.69	26.67	1.971	SUP	25.97	1.21	0.6258	100-5	Hemi	V3	Leaf	V3 Leaf
115-2-02	0.3551	B1	pDAB102115	OsUbi	AAD1	TIP	27.49	26.27	0.4272	SUP	25.73	0.3	-1.4939	115-2	Hemi	V3	Leaf	V3 Leaf
115-2-04	0.4694	F12	pDAB102115	OsUbi	AAD1	TIP	26.69	25.78	0.5313	SUP	25.42	0.41	-1.0911	115-2	Hemi	V3	Leaf	V3 Leaf
115-2-05	0.3736	E1	pDAB102115	OsUbi	AAD1	TIP	27.68	26.56	0.4601	SUP	25.96	0.3	-1.4206	115-2	Hemi	V3	Leaf	V3 Leaf
115-2-06	0.5375	G12	pDAB102115	OsUbi	AAD1	TIP	26.43	25.58	0.552	SUP	25.5	0.52	-0.8958	115-2	Hemi	V3	Leaf	V3 Leaf
115-2-07	0.3697	A1	pDAB102115	OsUbi	AAD1	TIP	27.92	26.67	0.4191	SUP	26.3	0.33	-1.4356	115-2	Hemi	V3	Leaf	V3 Leaf
115-2-11	0.3679	C1	pDAB102115	OsUbi	AAD1	TIP	27.49	26.17	0.4005	SUP	25.92	0.34	-1.4427	115-2	Hemi	V3	Leaf	V3 Leaf
115-2-12	0.3166	D1	pDAB102115	OsUbi	AAD1	TIP	28	26.47	0.3444	SUP	26.22	0.29	-1.6591	115-2	Hemi	V3	Leaf	V3 Leaf
115-2-14	0.3839	H12	pDAB102115	OsUbi	AAD1	TIP	27.02	26.13	0.54	SUP	25.14	0.27	-1.3813	115-2	Hemi	V3	Leaf	V3 Leaf
115-3-08	0.4429	H1	pDAB102115	OsUbi	AAD1	TIP	27.18	26.28	0.5366	SUP	25.73	0.37	-1.1751	115-3	Hemi	V3	Leaf	V3 Leaf
115-3-12	0.4157	F1	pDAB102115	OsUbi	AAD1	TIP	26.86	25.84	0.4921	SUP	25.35	0.35	-1.2663	115-3	Hemi	V3	Leaf	V3 Leaf
115-3-14	0.3826	G1	pDAB102115	OsUbi	AAD1	TIP	27.43	26.41	0.4929	SUP	25.68	0.3	-1.386	115-3	Hemi	V3	Leaf	V3 Leaf
115-4-02	0.1978	C2	pDAB102115	OsUbi	AAD1	TIP	28.85	26.48	0.194	SUP	26.53	0.2	-2.3382	115-4	Hemi	V3	Leaf	V3 Leaf
115-4-03	0.2921	A2	pDAB102115	OsUbi	AAD1	TIP	28.11	26.79	0.402	SUP	25.87	0.21	-1.7753	115-4	Hemi	V3	Leaf	V3 Leaf
115-4-10	0.3037	B2	pDAB102115	OsUbi	AAD1	TIP	27.91	26.5	0.3773	SUP	25.88	0.24	-1.7192	115-4	Hemi	V3	Leaf	V3 Leaf
115-5-01	0.3256	C3	pDAB102115	OsUbi	AAD1	TIP	27.49	26.04	0.3641	SUP	25.71	0.29	-1.619	115-5	Hemi	V3	Leaf	V3 Leaf
115-5-02	0.2891	G2	pDAB102115	OsUbi	AAD1	TIP	27.86	26.37	0.3559	SUP	25.77	0.23	-1.7905	115-5	Hemi	V3	Leaf	V3 Leaf
115-5-04	0.2391	D2	pDAB102115	OsUbi	AAD1	TIP	28.16	26.3	0.2765	SUP	25.89	0.21	-2.0642	115-5	Hemi	V3	Leaf	V3 Leaf
115-5-07	0.3829	A3	pDAB102115	OsUbi	AAD1	TIP	27.39	26.16	0.4261	SUP	25.86	0.34	-1.3851	115-5	Hemi	V3	Leaf	V3 Leaf
115-5-09	0.3297	D3	pDAB102115	OsUbi	AAD1	TIP	27.39	25.85	0.3442	SUP	25.73	0.32	-1.6006	115-5	Hemi	V3	Leaf	V3 Leaf
115-5-10	0.3171	F2	pDAB102115	OsUbi	AAD1	TIP	27.52	26.11	0.3764	SUP	25.61	0.27	-1.6571	115-5	Hemi	V3	Leaf	V3 Leaf
115-5-12	0.4666	E2	pDAB102115	OsUbi	AAD1	TIP	26.56	25.8	0.5901	SUP	25.12	0.37	-1.0996	115-5	Hemi	V3	Leaf	V3 Leaf
115-5-15	0.3851	E3	pDAB102115	OsUbi	AAD1	TIP	27.37	26.56	0.569	SUP	25.43	0.26	-1.3765	115-5	Hemi	V3	Leaf	V3 Leaf
624-1-03	0.004	G9	pDAB108624	CmActin	AAD1	TIP	33.16	25.53	0.00505	SUP	24.87	0	-7.9631	624-1	Hemi	V3	Leaf	V3 Leaf
624-1-04	0.003	D10	pDAB108624	CmActin	AAD1	TIP	33.68	25.61	0.00371	SUP	24.98	0	-8.3886	624-1	Hemi	V3	Leaf	V3 Leaf
624-1-05	0.0016	F9	pDAB108624	CmActin	AAD1	TIP	35.06	26.11	0.00202	SUP	25.49	0	-9.2638	624-1	Hemi	V3	Leaf	V3 Leaf
624-1-06	0.0016	C10	pDAB108624	CmActin	AAD1	TIP	34.86	25.74	0.00179	SUP	25.44	0	-9.2728	624-1	Hemi	V3	Leaf	V3 Leaf
624-1-10	0.0039	E10	pDAB108624	CmActin	AAD1	TIP	33.77	26	0.00456	SUP	25.57	0	-7.9885	624-1	Hemi	V3	Leaf	V3 Leaf
624-1-11	0.0034	B10	pDAB108624	CmActin	AAD1	TIP	34.05	26.09	0.00404	SUP	25.63	0	-8.1832	624-1	Hemi	V3	Leaf	V3 Leaf
624-1-13	0.009	H9	pDAB108624	CmActin	AAD1	TIP	32.11	25.49	0.0102	SUP	25.13	0.01	-6.7969	624-1	Hemi	V3	Leaf	V3 Leaf
624-1-15	0.006	G10	pDAB108624	CmActin	AAD1	TIP	32.55	25.54	0.00772	SUP	24.82	0	-7.3736	624-1	Hemi	V3	Leaf	V3 Leaf
624-2-01	0.1869	H11	pDAB108624	CmActin	AAD1	TIP	27.77	25.61	0.2235	SUP	25.1	0.16	-2.4196	624-2	Hemi	V3	Leaf	V3 Leaf
624-2-02	0.1702	F11	pDAB108624	CmActin	AAD1	TIP	27.95	25.71	0.2126	SUP	25.07	0.14	-2.555	624-2	Hemi	V3	Leaf	V3 Leaf
624-2-05	0.1237	D11	pDAB108624	CmActin	AAD1	TIP	28.7	25.88	0.1412	SUP	25.49	0.11	-3.0155	624-2	Hemi	V3	Leaf	V3 Leaf
624-2-06	0.1069	E11	pDAB108624	CmActin	AAD1	TIP	28.7	25.74	0.1284	SUP	25.21	0.09	-3.2257	624-2	Hemi	V3	Leaf	V3 Leaf
624-2-07	0.1415	A12	pDAB108624	CmActin	AAD1	TIP	28.45	25.88	0.1684	SUP	25.37	0.12	-2.8211	624-2	Hemi	V3	Leaf	V3 Leaf
624-2-09	0.105	C12	pDAB108624	CmActin	AAD1	TIP	28.7	25.39	0.101	SUP	25.5	0.11	-3.2513	624-2	Hemi	V3	Leaf	V3 Leaf
624-2-10	0.1277	G11	pDAB108624	CmActin	AAD1	TIP	28.52	25.8	0.1514	SUP	25.3	0.11	-2.9692	624-2	Hemi	V3	Leaf	V3 Leaf
624-2-11	0.1038	C11	pDAB108624	CmActin	AAD1	TIP	28.59	25.39	0.109	SUP	25.25	0.1	-3.2685	624-2	Hemi	V3	Leaf	V3 Leaf
624-2-12	0.122	B11	pDAB108624	CmActin	AAD1	TIP	28.65	25.82	0.141	SUP	25.41	0.11	-3.0348	624-2	Hemi	V3	Leaf	V3 Leaf
624-3-12	0.2147	D12	pDAB108624	CmActin	AAD1	TIP	28.09	26.19	0.2686	SUP	25.55	0.17	-2.2197	624-3	Hemi	V3	Leaf	V3 Leaf
624-4-02	0.0794	B1	pDAB108624	CmActin	AAD1	TIP	29.96	26.58	0.0958	SUP	26.04	0.07	-3.6548	624-4	Hemi	V3	Leaf	V3 Leaf
624-4-04	0.072	E12	pDAB108624	CmActin	AAD1	TIP	28.72	25.1	0.0817	SUP	24.74	0.06	-3.7953	624-4	Hemi	V3	Leaf	V3 Leaf
624-4-05	0.0727	F12	pDAB108624	CmActin	AAD1	TIP	28.86	25.38	0.0895	SUP	24.78	0.06	-3.7813	624-4	Hemi	V3	Leaf	V3 Leaf
624-4-09	0.0806	C1	pDAB108624	CmActin	AAD1	TIP	30.12	26.76	0.0973	SUP	26.21	0.07	-3.6338	624-4	Hemi	V3	Leaf	V3 Leaf
624-4-13	0.0849	G12	pDAB108624	CmActin	AAD1	TIP	28.74	25.48	0.1041	SUP	24.89	0.07	-3.5585	624-4	Hemi	V3	Leaf	V3 Leaf
624-4-14	0.0879	H12	pDAB108624	CmActin	AAD1	TIP	28.9	25.73	0.1108	SUP	25.06	0.07	-3.5073	624-4	Hemi	V3	Leaf	V3 Leaf
624-4-15	0.0608	A1	pDAB108624	CmActin	AAD1	TIP	31.44	27.34	0.0584	SUP	27.46	0.06	-4.0386	624-4	Hemi	V3	Leaf	V3 Leaf
624-5-05	0.0045	E1	pDAB108624	CmActin	AAD1	TIP	33.73	26.22	0.00547	SUP	25.64	0	-7.8041	624-5	Hemi	V3	Leaf	V3 Leaf
624-5-10	0.0058	H1	pDAB108624	CmActin	AAD1	TIP	33.68	26.25	0.00581	SUP	26.23	0.01	-7.441	624-5	Hemi	V3	Leaf	V3 Leaf
624-5-12	0.0224	F1	pDAB108624	CmActin	AAD1	TIP	31.7	26.27	0.0232	SUP	26.17	0.02	-5.4813	624-5	Hemi	V3	Leaf	V3 Leaf
624-5-13	0.0046	B2	pDAB108624	CmActin	AAD1	TIP	33.46	25.82	0.005	SUP	25.57	0	-7.7696	624-5	Hemi	V3	Leaf	V3 Leaf
624-5-14	0.0077	G1	pDAB108624	CmActin	AAD1	TIP	33.41	26.59	0.00879	SUP	26.21	0.01	-7.0161	624-5	Hemi	V3	Leaf	V3 Leaf
624-5-15	0.0044	D1	pDAB108624	CmActin	AAD1	TIP	34.14	26.58	0.00531	SUP	26.03	0	-7.8314	624-5	Hemi	V3	Leaf	V3 Leaf
625-1-03	6.073	H2	pDAB108625	SCBV-IM	AAD1	TIP	23.48	26.41	7.62	SUP	25.76	4.84	2.6024	625-1	Hemi	V3	Leaf	V3 Leaf
625-1-09	9.0336	A3	pDAB108625	SCBV-IM	AAD1	TIP	22.38	25.89	11.35	SUP	25.23	7.19	3.1753	625-1	Hemi	V3	Leaf	V3 Leaf
625-1-10	4.3441	G2	pDAB108625	SCBV-IM	AAD1	TIP	23.71	25.86	4.432	SUP	25.8	4.26	2.1191	625-1	Hemi	V3	Leaf	V3 Leaf
625-1-11	8.015	B3	pDAB108625	SCBV-IM	AAD1	TIP	21.9	25.24	10.08	SUP	24.57	6.37	3.0027	625-1	Hemi	V3	Leaf	V3 Leaf
625-1-12	9.9212	F2	pDAB108625	SCBV-IM	AAD1	TIP	22.27	25.96	12.86	SUP	25.21	7.65	3.3105	625-1	Hemi	V3	Leaf	V3 Leaf
625-1-14	9.2857	E2	pDAB108625	SCBV-IM	AAD1	TIP	22.51	25.98	11.09	SUP	25.47	7.78	3.215	625-1	Hemi	V3	Leaf	V3 Leaf
625-1-15	7.5599	C3	pDAB108625	SCBV-IM	AAD1	TIP	22.6	25.78	9.066	SUP	25.26	6.3	2.9184	625-1	Hemi	V3	Leaf	V3 Leaf
625-2-01	7.2442	G3	pDAB108625	SCBV-IM	AAD1	TIP	22.68	25.77	8.529	SUP	25.3	6.15	2.8568	625-2	Hemi	V3	Leaf	V3 Leaf
625-2-04	5.8242	E3	pDAB108625	SCBV-IM	AAD1	TIP	23.32	26.02	6.486	SUP	25.71	5.23	2.5421	625-2	Hemi	V3	Leaf	V3 Leaf
625-2-06	8.8757	F3	pDAB108625	SCBV-IM	AAD1	TIP	22.21	25.61	10.58	SUP	25.11	7.45	3.1499	625-2	Hemi	V3	Leaf	V3 Leaf
625-2-10	8.5672	D3	pDAB108625	SCBV-IM	AAD1	TIP	22.17	25.57	10.55	SUP	24.97	6.96	3.0988	625-2	Hemi	V3	Leaf	V3 Leaf
625-2-12	7.0449	H3	pDAB108625	SCBV-IM	AAD1	TIP	23.04	25.99	7.721	SUP	25.73	6.43	2.8166	625-2	Hemi	V3	Leaf	V3 Leaf
625-2-16	5.0716	A4	pDAB108625	SCBV-IM	AAD1	TIP	23.09	25.73	6.24	SUP	25.13	4.12	2.3424	625-2	Hemi	V3	Leaf	V3 Leaf
625-3-01	9.476	C4	pDAB108625	SCBV-IM	AAD1	TIP	22.21	25.7	11.22	SUP	25.21	8	3.2443	625-3	Hemi	V3	Leaf	V3 Leaf
625-3-02	10.7923	F4	pDAB108625	SCBV-IM	AAD1	TIP	22.34	26.04	12.94	SUP	25.51	9	3.4319	625-3	Hemi	V3	Leaf	V3 Leaf
625-3-04	9.9178	H4	pDAB108625	SCBV-IM	AAD1	TIP	22.29	25.82	11.53	SUP	25.38	8.53	3.31	625-3	Hemi	V3	Leaf	V3 Leaf
625-3-06	11.0275	B4	pDAB108625	SCBV-IM	AAD1	TIP	22.1	25.84	13.35	SUP	25.29	9.11	3.463	625-3	Hemi	V3	Leaf	V3 Leaf
625-3-07	11.4866	D4	pDAB108625	SCBV-IM	AAD1	TIP	21.75	25.43	12.81	SUP	25.12	10.3	3.5219	625-3	Hemi	V3	Leaf	V3 Leaf
625-3-09	8.3208	A5	pDAB108625	SCBV-IM	AAD1	TIP	22.41	25.59	9.054	SUP	25.35	7.65	3.0567	625-3	Hemi	V3	Leaf	V3 Leaf
625-3-14	8.1958	E4	pDAB108625	SCBV-IM	AAD1	TIP	22.6	25.9	9.884	SUP	25.36	6.8	3.0349	625-3	Hemi	V3	Leaf	V3 Leaf
625-3-16	8.8811	G4	pDAB108625	SCBV-IM	AAD1	TIP	22.32	25.73	10.64	SUP	25.21	7.41	3.1507	625-3	Hemi	V3	Leaf	V3 Leaf
625-4-03	5.3271	B5	pDAB108625	SCBV-IM	AAD1	TIP	23.06	26.02	7.745	SUP	24.94	3.66	2.4133	625-4	Hemi	V3	Leaf	V3 Leaf
625-4-05	2.9185	B6	pDAB108625	SCBV-IM	AAD1	TIP	24.11	25.85	3.339	SUP	25.46	2.55	1.5452	625-4	Hemi	V3	Leaf	V3 Leaf
625-4-06	4.4888	C6	pDAB108625	SCBV-IM	AAD1	TIP	23.28	25.81	5.79	SUP	25.08	3.48	2.1663	625-4	Hemi	V3	Leaf	V3 Leaf
625-4-08	4.1589	D5	pDAB108625	SCBV-IM	AAD1	TIP	23.29	25.54	4.74	SUP	25.16	3.65	2.0562	625-4	Hemi	V3	Leaf	V3 Leaf
625-4-10	4.9395	H5	pDAB108625	SCBV-IM	AAD1	TIP	23.13	25.66	5.783	SUP	25.21	4.22	2.3044	625-4	Hemi	V3	Leaf	V3 Leaf
625-4-11	5.4806	F5	pDAB108625	SCBV-IM	AAD1	TIP	23.05	25.77	6.619	SUP	25.23	4.54	2.4543	625-4	Hemi	V3	Leaf	V3 Leaf
625-4-12	4.107	A6	pDAB108625	SCBV-IM	AAD1	TIP	23.19	25.62	5.401	SUP	24.83	3.12	2.0381	625-4	Hemi	V3	Leaf	V3 Leaf
625-4-13	4.9211	G5	pDAB108625	SCBV-IM	AAD1	TIP	23.24	25.8	5.911	SUP	25.27	4.1	2.299	625-4	Hemi	V3	Leaf	V3 Leaf
625-4-14	3.318	C5	pDAB108625	SCBV-IM	AAD1	TIP	23.84	25.79	3.886	SUP	25.34	2.83	1.7303	625-4	Hemi	V3	Leaf	V3 Leaf
625-4-16	2.3628	E5	pDAB108625	SCBV-IM	AAD1	TIP	24.49	25.85	2.568	SUP	25.61	2.17	1.2405	625-4	Hemi	V3	Leaf	V3 Leaf
625-5-02	5.7963	E7	pDAB108625	SCBV-IM	AAD1	TIP	23.61	26.35	6.702	SUP	25.93	5.01	2.5351	625-5	Hemi	V3	Leaf	V3 Leaf
625-5-04	6.4587	B7	pDAB108625	SCBV-IM	AAD1	TIP	23.2	26.16	7.768	SUP	25.62	5.37	2.6912	625-5	Hemi	V3	Leaf	V3 Leaf
625-5-05	6.3588	G6	pDAB108625	SCBV-IM	AAD1	TIP	23.17	25.86	6.453	SUP	25.82	6.27	2.6688	625-5	Hemi	V3	Leaf	V3 Leaf
625-5-06	7.5952	F6	pDAB108625	SCBV-IM	AAD1	TIP	22.68	25.81	8.722	SUP	25.41	6.61	2.9251	625-5	Hemi	V3	Leaf	V3 Leaf
625-5-09	6.0492	H6	pDAB108625	SCBV-IM	AAD1	TIP	23.22	25.94	6.604	SUP	25.69	5.54	2.5967	625-5	Hemi	V3	Leaf	V3 Leaf
625-5-10	7.6504	F7	pDAB108625	SCBV-IM	AAD1	TIP	22.75	25.91	8.918	SUP	25.47	6.56	2.9355	625-5	Hemi	V3	Leaf	V3 Leaf
625-5-11	8.2544	D7	pDAB108625	SCBV-IM	AAD1	TIP	22.57	25.92	10.18	SUP	25.31	6.69	3.0452	625-5	Hemi	V3	Leaf	V3 Leaf
625-5-12	6.7272	C7	pDAB108625	SCBV-IM	AAD1	TIP	23.16	26.15	7.92	SUP	25.68	5.71	2.75	625-5	Hemi	V3	Leaf	V3 Leaf
625-5-13	5.6971	E6	pDAB108625	SCBV-IM	AAD1	TIP	22.85	25.69	7.138	SUP	25.04	4.55	2.5102	625-5	Hemi	V3	Leaf	V3 Leaf
625-5-15	5.9302	G7	pDAB108625	SCBV-IM	AAD1	TIP	23.19	25.89	6.498	SUP	25.63	5.41	2.5681	625-5	Hemi	V3	Leaf	V3 Leaf
625-5-16	6.1757	A7	pDAB108625	SCBV-IM	AAD1	TIP	23.25	26.22	7.838	SUP	25.53	4.87	2.6266	625-5	Hemi	V3	Leaf	V3 Leaf
626-1-01	0.0698	E6	pDAB108626	SCBV-IM+I	AAD1	TIP	29.64	26.14	0.0885	SUP	25.46	0.06	-3.8413	626-1	Hemi	V3	Leaf	V3 Leaf
626-1-02	0.0398	D5	pDAB108626	SCBV-IM+I	AAD1	TIP	30.8	26.58	0.054	SUP	25.71	0.03	-4.6495	626-1	Hemi	V3	Leaf	V3 Leaf
626-1-05	0.0652	G5	pDAB108626	SCBV-IM+I	AAD1	TIP	29.6	26.02	0.0838	SUP	25.3	0.05	-3.9394	626-1	Hemi	V3	Leaf	V3 Leaf
626-1-06	0.0577	B6	pDAB108626	SCBV-IM+I	AAD1	TIP	30.43	26.55	0.0682	SUP	26.07	0.05	-4.1141	626-1	Hemi	V3	Leaf	V3 Leaf
626-1-10	0.0518	E5	pDAB108626	SCBV-IM+I	AAD1	TIP	30.16	26.29	0.0683	SUP	25.49	0.04	-4.2706	626-1	Hemi	V3	Leaf	V3 Leaf
626-1-11	0.0611	D6	pDAB108626	SCBV-IM+I	AAD1	TIP	30.03	26.45	0.084	SUP	25.53	0.04	-4.0318	626-1	Hemi	V3	Leaf	V3 Leaf
626-1-13	0.0422	F5	pDAB108626	SCBV-IM+I	AAD1	TIP	30.43	26.19	0.0528	SUP	25.54	0.03	-4.5651	626-1	Hemi	V3	Leaf	V3 Leaf
626-1-14	0.1157	A6	pDAB108626	SCBV-IM+I	AAD1	TIP	29.34	26.7	0.16	SUP	25.76	0.08	-3.1121	626-1	Hemi	V3	Leaf	V3 Leaf
626-1-15	0.0652	C6	pDAB108626	SCBV-IM+I	AAD1	TIP	29.62	25.9	0.0756	SUP	25.47	0.06	-3.9381	626-1	Hemi	V3	Leaf	V3 Leaf
626-1-16	0.0679	H5	pDAB108626	SCBV-IM+I	AAD1	TIP	29.37	26.06	0.1005	SUP	24.93	0.05	-3.88	626-1	Hemi	V3	Leaf	V3 Leaf
626-2-03	12.0324	F7	pDAB108626	SCBV-IM+I	AAD1	TIP	22.56	26.38	14.18	SUP	25.91	10.21	3.5888	626-2	Hemi	V3	Leaf	V3 Leaf
626-2-04	8.6056	H7	pDAB108626	SCBV-IM+I	AAD1	TIP	22.93	26.56	12.38	SUP	25.51	5.98	3.1053	626-2	Hemi	V3	Leaf	V3 Leaf
626-2-05	8.022	B7	pDAB108626	SCBV-IM+I	AAD1	TIP	23.24	26.54	9.852	SUP	25.95	6.53	3.004	626-2	Hemi	V3	Leaf	V3 Leaf
626-2-09	9.9071	E7	pDAB108626	SCBV-IM+I	AAD1	TIP	22.4	26.1	13	SUP	25.32	7.55	3.3085	626-2	Hemi	V3	Leaf	V3 Leaf
626-2-10	7.5582	A7	pDAB108626	SCBV-IM+I	AAD1	TIP	22.99	26.47	11.14	SUP	25.35	5.13	2.918	626-2	Hemi	V3	Leaf	V3 Leaf
626-2-13	7.5387	C7	pDAB108626	SCBV-IM+I	AAD1	TIP	23.07	26.26	9.134	SUP	25.71	6.22	2.9143	626-2	Hemi	V3	Leaf	V3 Leaf
626-2-14	7.0368	H6	pDAB108626	SCBV-IM+I	AAD1	TIP	22.68	26.1	10.69	SUP	24.89	4.63	2.8149	626-2	Hemi	V3	Leaf	V3 Leaf
626-2-15	7.7503	D7	pDAB108626	SCBV-IM+I	AAD1	TIP	23.32	26.74	10.73	SUP	25.8	5.6	2.9542	626-2	Hemi	V3	Leaf	V3 Leaf
626-2-16	7.6717	G7	pDAB108626	SCBV-IM+I	AAD1	TIP	23.56	26.82	9.528	SUP	26.19	6.18	2.9395	626-2	Hemi	V3	Leaf	V3 Leaf
626-3-02	12.7644	A8	pDAB108626	SCBV-IM+I	AAD1	TIP	22.39	26.53	17.66	SUP	25.59	9.23	3.6741	626-3	Hemi	V3	Leaf	V3 Leaf
626-3-03	8.0839	B8	pDAB108626	SCBV-IM+I	AAD1	TIP	22.51	25.82	9.974	SUP	25.22	6.55	3.0151	626-3	Hemi	V3	Leaf	V3 Leaf
626-3-04	10.2296	A9	pDAB108626	SCBV-IM+I	AAD1	TIP	22.37	26.16	13.84	SUP	25.29	7.56	3.3547	626-3	Hemi	V3	Leaf	V3 Leaf
626-3-05	10.4906	B9	pDAB108626	SCBV-IM+I	AAD1	TIP	22.08	25.84	13.57	SUP	25.1	8.11	3.391	626-3	Hemi	V3	Leaf	V3 Leaf
626-3-06	10.8892	G8	pDAB108626	SCBV-IM+I	AAD1	TIP	22.31	26.22	15.08	SUP	25.28	7.86	3.4448	626-3	Hemi	V3	Leaf	V3 Leaf
626-3-07	1.6283	F9	pDAB108626	SCBV-IM+I	AAD1	TIP	24.86	25.86	2.004	SUP	25.27	1.32	0.7033	626-3	Hemi	V3	Leaf	V3 Leaf
626-3-08	10.5987	D9	pDAB108626	SCBV-IM+I	AAD1	TIP	22.01	25.91	14.93	SUP	24.93	7.52	3.4058	626-3	Hemi	V3	Leaf	V3 Leaf
626-3-09	7.6209	C8	pDAB108626	SCBV-IM+I	AAD1	TIP	22.79	25.92	8.706	SUP	25.53	6.67	2.93	626-3	Hemi	V3	Leaf	V3 Leaf
626-3-11	8.9835	E8	pDAB108626	SCBV-IM+I	AAD1	TIP	22.77	26.34	11.94	SUP	25.52	6.76	3.1673	626-3	Hemi	V3	Leaf	V3 Leaf
626-3-12	8.2903	D8	pDAB108626	SCBV-IM+I	AAD1	TIP	22.5	26.02	11.43	SUP	25.09	6.01	3.0514	626-3	Hemi	V3	Leaf	V3 Leaf
626-3-13	13.5395	F8	pDAB108626	SCBV-IM+I	AAD1	TIP	22.49	26.54	16.62	SUP	25.95	11.03	3.7591	626-3	Hemi	V3	Leaf	V3 Leaf
626-3-14	1.6036	E9	pDAB108626	SCBV-IM+I	AAD1	TIP	24.77	25.93	2.236	SUP	24.97	1.15	0.6813	626-3	Hemi	V3	Leaf	V3 Leaf
626-3-15	8.6545	C9	pDAB108626	SCBV-IM+I	AAD1	TIP	22.35	25.79	10.83	SUP	25.14	6.92	3.1134	626-3	Hemi	V3	Leaf	V3 Leaf
626-3-16	8.9496	H8	pDAB108626	SCBV-IM+I	AAD1	TIP	22.28	26.04	13.58	SUP	24.84	5.9	3.1618	626-3	Hemi	V3	Leaf	V3 Leaf
626-4-03	10.8831	E10	pDAB108626	SCBV-IM+I	AAD1	TIP	22.29	26.23	15.36	SUP	25.24	7.71	3.444	626-4	Hemi	V3	Leaf	V3 Leaf
626-4-05	7.4612	C10	pDAB108626	SCBV-IM+I	AAD1	TIP	23.04	26.05	8.088	SUP	25.82	6.88	2.8994	626-4	Hemi	V3	Leaf	V3 Leaf
626-4-11	6.5382	G10	pDAB108626	SCBV-IM+I	AAD1	TIP	23.78	26.79	8.058	SUP	26.18	5.31	2.7089	626-4	Hemi	V3	Leaf	V3 Leaf
626-4-12	8.3975	F10	pDAB108626	SCBV-IM+I	AAD1	TIP	23.28	26.55	9.627	SUP	26.15	7.33	3.07	626-4	Hemi	V3	Leaf	V3 Leaf
626-4-13	11.7467	B10	pDAB108626	SCBV-IM+I	AAD1	TIP	21.85	25.76	15.11	SUP	25.04	9.13	3.5542	626-4	Hemi	V3	Leaf	V3 Leaf
626-4-15	6.5439	D10	pDAB108626	SCBV-IM+I	AAD1	TIP	23.3	26.47	8.987	SUP	25.56	4.77	2.7102	626-4	Hemi	V3	Leaf	V3 Leaf
626-5-01	8.9463	C11	pDAB108626	SCBV-IM+I	AAD1	TIP	22.28	25.75	11.11	SUP	25.12	7.2	3.1613	626-5	Hemi	V3	Leaf	V3 Leaf
626-5-03	9.128	H10	pDAB108626	SCBV-IM+I	AAD1	TIP	22.28	25.9	12.3	SUP	25.04	6.77	3.1903	626-5	Hemi	V3	Leaf	V3 Leaf
626-5-04	10.5202	F11	pDAB108626	SCBV-IM+I	AAD1	TIP	22.23	25.96	13.28	SUP	25.29	8.33	3.3951	626-5	Hemi	V3	Leaf	V3 Leaf
626-5-07	8.0383	D11	pDAB108626	SCBV-IM+I	AAD1	TIP	22.74	26.16	10.65	SUP	25.34	6.07	3.0069	626-5	Hemi	V3	Leaf	V3 Leaf
626-5-09	11.288	H11	pDAB108626	SCBV-IM+I	AAD1	TIP	21.69	25.6	15.01	SUP	24.78	8.49	3.4967	626-5	Hemi	V3	Leaf	V3 Leaf
626-5-10	8.0051	G11	pDAB108626	SCBV-IM+I	AAD1	TIP	22.56	26.02	11.02	SUP	25.1	5.82	3.0009	626-5	Hemi	V3	Leaf	V3 Leaf
626-5-11	6.4597	B11	pDAB108626	SCBV-IM+I	AAD1	TIP	22.93	25.89	7.772	SUP	25.36	5.37	2.6915	626-5	Hemi	V3	Leaf	V3 Leaf
626-5-13	8.4721	E11	pDAB108626	SCBV-IM+I	AAD1	TIP	22.77	26.33	11.86	SUP	25.36	6.05	3.0827	626-5	Hemi	V3	Leaf	V3 Leaf
626-5-14	7.6768	A11	pDAB108626	SCBV-IM+I	AAD1	TIP	22.89	26.26	10.35	SUP	25.4	5.69	2.9405	626-5	Hemi	V3	Leaf	V3 Leaf
652-1-01	0.0545	D4	pDAB108652	OsActin	AAD1	TIP	30.3	26.45	0.0694	SUP	25.75	0.04	-4.1976	652-1	Hemi	V3	Leaf	V3 Leaf
652-1-03	0.0926	F3	pDAB108652	OsActin	AAD1	TIP	29.04	26	0.1215	SUP	25.22	0.07	-3.4326	652-1	Hemi	V3	Leaf	V3 Leaf
652-1-04	0.0685	F4	pDAB108652	OsActin	AAD1	TIP	29.02	25.45	0.084	SUP	24.86	0.06	-3.8672	652-1	Hemi	V3	Leaf	V3 Leaf
652-1-06	0.0696	A4	pDAB108652	OsActin	AAD1	TIP	29.6	25.81	0.0725	SUP	25.7	0.07	-3.8439	652-1	Hemi	V3	Leaf	V3 Leaf
652-1-07	0.0562	B4	pDAB108652	OsActin	AAD1	TIP	30.02	26.09	0.0653	SUP	25.65	0.05	-4.1543	652-1	Hemi	V3	Leaf	V3 Leaf
652-1-08	0.0592	E4	pDAB108652	OsActin	AAD1	TIP	29.78	26.01	0.0735	SUP	25.39	0.05	-4.078	652-1	Hemi	V3	Leaf	V3 Leaf
652-1-09	0.0848	G4	pDAB108652	OsActin	AAD1	TIP	28.61	25.29	0.0996	SUP	24.82	0.07	-3.5598	652-1	Hemi	V3	Leaf	V3 Leaf
652-1-11	0.064	C4	pDAB108652	OsActin	AAD1	TIP	29.62	25.75	0.0685	SUP	25.55	0.06	-3.9657	652-1	Hemi	V3	Leaf	V3 Leaf
652-1-13	0.064	G3	pDAB108652	OsActin	AAD1	TIP	29.84	26	0.0694	SUP	25.76	0.06	-3.9648	652-1	Hemi	V3	Leaf	V3 Leaf
652-1-15	0.1117	H3	pDAB108652	OsActin	AAD1	TIP	28.61	25.83	0.1455	SUP	25.06	0.09	-3.1627	652-1	Hemi	V3	Leaf	V3 Leaf
652-2-01	0.0699	C5	pDAB108652	OsActin	AAD1	TIP	29.68	25.89	0.0723	SUP	25.79	0.07	-3.8394	652-2	Hemi	V3	Leaf	V3 Leaf
652-2-03	0.1023	H5	pDAB108652	OsActin	AAD1	TIP	28.68	25.61	0.1191	SUP	25.17	0.09	-3.2889	652-2	Hemi	V3	Leaf	V3 Leaf
652-2-04	0.1439	F5	pDAB108652	OsActin	AAD1	TIP	28.03	25.54	0.1774	SUP	24.94	0.12	-2.797	652-2	Hemi	V3	Leaf	V3 Leaf
652-2-05	0.1251	G5	pDAB108652	OsActin	AAD1	TIP	28.21	25.58	0.1618	SUP	24.84	0.1	-2.999	652-2	Hemi	V3	Leaf	V3 Leaf
652-2-06	0.0772	A6	pDAB108652	OsActin	AAD1	TIP	29.81	26.32	0.0894	SUP	25.9	0.07	-3.696	652-2	Hemi	V3	Leaf	V3 Leaf
652-2-07	0.091	B5	pDAB108652	OsActin	AAD1	TIP	29.03	25.8	0.1067	SUP	25.34	0.08	-3.4581	652-2	Hemi	V3	Leaf	V3 Leaf
652-2-08	0.075	E5	pDAB108652	OsActin	AAD1	TIP	29.67	26.33	0.0989	SUP	25.54	0.06	-3.7367	652-2	Hemi	V3	Leaf	V3 Leaf
652-2-15	0.0918	D5	pDAB108652	OsActin	AAD1	TIP	28.99	25.97	0.1237	SUP	25.11	0.07	-3.4446	652-2	Hemi	V3	Leaf	V3 Leaf
652-3-02	0.0614	C7	pDAB108652	OsActin	AAD1	TIP	30.2	26.4	0.072	SUP	25.94	0.05	-4.0251	652-3	Hemi	V3	Leaf	V3 Leaf
652-3-04	0.0917	F6	pDAB108652	OsActin	AAD1	TIP	29.28	26.1	0.1101	SUP	25.57	0.08	-3.4467	652-3	Hemi	V3	Leaf	V3 Leaf
652-3-05	0.0572	C6	pDAB108652	OsActin	AAD1	TIP	30.03	25.84	0.0549	SUP	25.96	0.06	-4.1266	652-3	Hemi	V3	Leaf	V3 Leaf
652-3-06	0.0707	E6	pDAB108652	OsActin	AAD1	TIP	29.42	25.93	0.0889	SUP	25.27	0.06	-3.8225	652-3	Hemi	V3	Leaf	V3 Leaf
652-3-09	0.0802	D6	pDAB108652	OsActin	AAD1	TIP	29.52	26.16	0.097	SUP	25.61	0.07	-3.6404	652-3	Hemi	V3	Leaf	V3 Leaf
652-3-10	0.0813	B6	pDAB108652	OsActin	AAD1	TIP	29.5	26.1	0.095	SUP	25.65	0.07	-3.6214	652-3	Hemi	V3	Leaf	V3 Leaf
652-3-11	0.0621	A7	pDAB108652	OsActin	AAD1	TIP	30.22	26.58	0.0799	SUP	25.85	0.05	-4.0087	652-3	Hemi	V3	Leaf	V3 Leaf
652-3-12	0.0613	D7	pDAB108652	OsActin	AAD1	TIP	29.98	26.3	0.0779	SUP	25.61	0.05	-4.0285	652-3	Hemi	V3	Leaf	V3 Leaf
652-3-13	0.0892	H6	pDAB108652	OsActin	AAD1	TIP	29.18	25.96	0.1072	SUP	25.43	0.07	-3.487	652-3	Hemi	V3	Leaf	V3 Leaf
652-3-14	0.0733	G6	pDAB108652	OsActin	AAD1	TIP	29.02	25.52	0.0889	SUP	24.97	0.06	-3.7705	652-3	Hemi	V3	Leaf	V3 Leaf
652-3-15	0.0635	B7	pDAB108652	OsActin	AAD1	TIP	30.11	26.4	0.0766	SUP	25.86	0.05	-3.9763	652-3	Hemi	V3	Leaf	V3 Leaf
652-4-05	0.0342	B8	pDAB108652	OsActin	AAD1	TIP	30.57	25.86	0.0383	SUP	25.53	0.03	-4.8708	652-4	Hemi	V3	Leaf	V3 Leaf
652-4-06	0.0311	C8	pDAB108652	OsActin	AAD1	TIP	30.79	25.9	0.0339	SUP	25.65	0.03	-5.0077	652-4	Hemi	V3	Leaf	V3 Leaf
652-4-08	0.0359	E8	pDAB108652	OsActin	AAD1	TIP	30.57	26.19	0.0478	SUP	25.36	0.03	-4.8015	652-4	Hemi	V3	Leaf	V3 Leaf
652-4-13	0.0354	D8	pDAB108652	OsActin	AAD1	TIP	30.83	26.48	0.0493	SUP	25.53	0.03	-4.8206	652-4	Hemi	V3	Leaf	V3 Leaf
652-4-15	0.0997	H7	pDAB108652	OsActin	AAD1	TIP	28.68	25.78	0.1343	SUP	24.92	0.07	-3.3264	652-4	Hemi	V3	Leaf	V3 Leaf
652-4-16	0.0385	A8	pDAB108652	OsActin	AAD1	TIP	29.95	25.73	0.0534	SUP	24.78	0.03	-4.6979	652-4	Hemi	V3	Leaf	V3 Leaf
652-5-01	0.0662	C9	pDAB108652	OsActin	AAD1	TIP	29.37	25.63	0.075	SUP	25.27	0.06	-3.9162	652-5	Hemi	V3	Leaf	V3 Leaf
652-5-07	0.0618	B9	pDAB108652	OsActin	AAD1	TIP	29.24	25.56	0.078	SUP	24.89	0.05	-4.0157	652-5	Hemi	V3	Leaf	V3 Leaf
652-5-08	0.064	D9	pDAB108652	OsActin	AAD1	TIP	29.63	25.94	0.0772	SUP	25.39	0.05	-3.9666	652-5	Hemi	V3	Leaf	V3 Leaf
652-5-10	0.1024	G8	pDAB108652	OsActin	AAD1	TIP	28.2	25.35	0.1389	SUP	24.47	0.08	-3.2876	652-5	Hemi	V3	Leaf	V3 Leaf
652-5-11	0.0775	F8	pDAB108652	OsActin	AAD1	TIP	29.07	25.75	0.1001	SUP	25.01	0.06	-3.6897	652-5	Hemi	V3	Leaf	V3 Leaf
652-5-15	0.0765	H8	pDAB108652	OsActin	AAD1	TIP	29.23	25.76	0.0907	SUP	25.27	0.06	-3.7087	652-5	Hemi	V3	Leaf	V3 Leaf
812-1-01	9.0228	F8	pDAB109812	SCBV-UM	AAD1	TIP	22.48	25.86	10.44	SUP	25.44	7.8	3.1736	812-1	Hemi	V3	Leaf	V3 Leaf
812-1-02	8.947	E8	pDAB109812	SCBV-UM	AAD1	TIP	22.66	26	10.17	SUP	25.63	7.87	3.1614	812-1	Hemi	V3	Leaf	V3 Leaf
812-1-03	1.6374	D8	pDAB109812	SCBV-UM	AAD1	TIP	24.7	25.57	1.825	SUP	25.26	1.47	0.7114	812-1	Hemi	V3	Leaf	V3 Leaf
812-1-10	8.6582	B8	pDAB109812	SCBV-UM	AAD1	TIP	22.68	25.94	9.596	SUP	25.64	7.81	3.1141	812-1	Hemi	V3	Leaf	V3 Leaf
812-1-11	8.039	C8	pDAB109812	SCBV-UM	AAD1	TIP	22.74	25.97	9.418	SUP	25.52	6.86	3.007	812-1	Hemi	V3	Leaf	V3 Leaf
812-2-01	9.6546	C9	pDAB109812	SCBV-UM	AAD1	TIP	22.35	25.71	10.27	SUP	25.53	9.08	3.2712	812-2	Hemi	V3	Leaf	V3 Leaf
812-2-02	8.7024	B9	pDAB109812	SCBV-UM	AAD1	TIP	21.94	25.32	10.42	SUP	24.8	7.27	3.1214	812-2	Hemi	V3	Leaf	V3 Leaf
812-2-03	9.0962	D9	pDAB109812	SCBV-UM	AAD1	TIP	22.31	25.63	9.958	SUP	25.37	8.31	3.1853	812-2	Hemi	V3	Leaf	V3 Leaf
812-2-04	7.217	G8	pDAB109812	SCBV-UM	AAD1	TIP	22.98	26.03	8.278	SUP	25.63	6.29	2.8514	812-2	Hemi	V3	Leaf	V3 Leaf
812-2-06	9.6773	A9	pDAB109812	SCBV-UM	AAD1	TIP	22.1	25.55	10.92	SUP	25.2	8.58	3.2746	812-2	Hemi	V3	Leaf	V3 Leaf
812-2-09	9.2937	F9	pDAB109812	SCBV-UM	AAD1	TIP	22.6	25.93	10.02	SUP	25.71	8.62	3.2162	812-2	Hemi	V3	Leaf	V3 Leaf
812-2-10	9.2506	A10	pDAB109812	SCBV-UM	AAD1	TIP	21.87	25.45	11.98	SUP	24.7	7.14	3.2095	812-2	Hemi	V3	Leaf	V3 Leaf
812-2-11	9.1237	G9	pDAB109812	SCBV-UM	AAD1	TIP	22.49	25.73	9.456	SUP	25.62	8.8	3.1896	812-2	Hemi	V3	Leaf	V3 Leaf
812-2-13	8.2485	H8	pDAB109812	SCBV-UM	AAD1	TIP	22.92	26.17	9.513	SUP	25.75	7.15	3.0441	812-2	Hemi	V3	Leaf	V3 Leaf
812-2-14	7.7815	H9	pDAB109812	SCBV-UM	AAD1	TIP	22.64	25.92	9.724	SUP	25.28	6.23	2.96	812-2	Hemi	V3	Leaf	V3 Leaf
812-2-16	7.7128	E9	pDAB109812	SCBV-UM	AAD1	TIP	22.7	25.8	8.573	SUP	25.5	6.94	2.9473	812-2	Hemi	V3	Leaf	V3 Leaf
812-3-01	13.9042	D10	pDAB109812	SCBV-UM	AAD1	TIP	21.96	26.08	17.37	SUP	25.44	11.13	3.7975	812-3	Hemi	V3	Leaf	V3 Leaf
812-3-04	8.2846	F10	pDAB109812	SCBV-UM	AAD1	TIP	22.59	25.86	9.614	SUP	25.43	7.14	3.0504	812-3	Hemi	V3	Leaf	V3 Leaf
812-3-05	9.7263	B10	pDAB109812	SCBV-UM	AAD1	TIP	22.14	25.63	11.21	SUP	25.22	8.44	3.2819	812-3	Hemi	V3	Leaf	V3 Leaf
812-3-11	7.3873	E10	pDAB109812	SCBV-UM	AAD1	TIP	22.79	25.81	8.145	SUP	25.53	6.7	2.885	812-3	Hemi	V3	Leaf	V3 Leaf
812-3-13	8.254	C10	pDAB109812	SCBV-UM	AAD1	TIP	22.62	25.89	9.62	SUP	25.44	7.08	3.0451	812-3	Hemi	V3	Leaf	V3 Leaf
812-3-15	8.0688	G10	pDAB109812	SCBV-UM	AAD1	TIP	22.46	25.66	9.153	SUP	25.29	7.11	3.0124	812-3	Hemi	V3	Leaf	V3 Leaf
812-4-06	3.1083	A11	pDAB109812	SCBV-UM	AAD1	TIP	24.03	25.82	3.453	SUP	25.51	2.8	1.6361	812-4	Hemi	V3	Leaf	V3 Leaf
812-4-08	2.9388	C11	pDAB109812	SCBV-UM	AAD1	TIP	24.1	25.9	3.481	SUP	25.41	2.48	1.5552	812-4	Hemi	V3	Leaf	V3 Leaf
812-4-09	2.9364	B11	pDAB109812	SCBV-UM	AAD1	TIP	23.94	25.75	3.508	SUP	25.24	2.46	1.5541	812-4	Hemi	V3	Leaf	V3 Leaf
812-4-11	2.3458	D11	pDAB109812	SCBV-UM	AAD1	TIP	24.45	25.81	2.557	SUP	25.56	2.15	1.2301	812-4	Hemi	V3	Leaf	V3 Leaf
812-4-14	2.5195	H10	pDAB109812	SCBV-UM	AAD1	TIP	24.49	26.07	3	SUP	25.57	2.12	1.3332	812-4	Hemi	V3	Leaf	V3 Leaf
812-4-15	2.3405	E11	pDAB109812	SCBV-UM	AAD1	TIP	24.36	25.84	2.782	SUP	25.34	1.97	1.2268	812-4	Hemi	V3	Leaf	V3 Leaf
812-5-03	9.6813	B12	pDAB109812	SCBV-UM	AAD1	TIP	22.31	25.79	11.15	SUP	25.38	8.41	3.2752	812-5	Hemi	V3	Leaf	V3 Leaf
812-5-05	2.1236	H11	pDAB109812	SCBV-UM	AAD1	TIP	26.55	27.12	1.483	SUP	28.15	3.04	1.0865	812-5	Hemi	V3	Leaf	V3 Leaf
812-5-06	7.8978	F11	pDAB109812	SCBV-UM	AAD1	TIP	23.12	26.17	8.254	SUP	26.04	7.56	2.9815	812-5	Hemi	V3	Leaf	V3 Leaf
812-5-08	9.2232	A12	pDAB109812	SCBV-UM	AAD1	TIP	22.7	26.13	10.73	SUP	25.69	7.93	3.2053	812-5	Hemi	V3	Leaf	V3 Leaf
812-5-14	11.493	G11	pDAB109812	SCBV-UM	AAD1	TIP	22.43	26	11.9	SUP	25.9	11.1	3.5227	812-5	Hemi	V3	Leaf	V3 Leaf
100-1-02	9.6175	A5	pDAB102100	ZmUbi	AAD1	TIP	21.71	26.22	22.76	SUP	23.73	4.06	3.2657	100-1	Hemi	V8	Leaf	V8 Leaf
100-1-03	6.6858	A9	pDAB102100	ZmUbi	AAD1	TIP	22.39	26.19	13.96	SUP	24.07	3.2	2.7411	100-1	Hemi	V8	Leaf	V8 Leaf
100-1-06	9.2786	F3	pDAB102100	ZmUbi	AAD1	TIP	21.87	25.62	13.49	SUP	24.54	6.38	3.2139	100-1	Hemi	V8	Leaf	V8 Leaf
100-1-10	8.9431	F6	pDAB102100	ZmUbi	AAD1	TIP	21.98	25.82	14.3	SUP	24.46	5.59	3.1608	100-1	Hemi	V8	Leaf	V8 Leaf
100-3-08	7.485	G2	pDAB102100	ZmUbi	AAD1	TIP	22	25.47	11.07	SUP	24.34	5.06	2.904	100-3	Hemi	V8	Leaf	V8 Leaf
100-3-13	8.805	D6	pDAB102100	ZmUbi	AAD1	TIP	21.9	25.51	12.19	SUP	24.57	6.36	3.1383	100-3	Hemi	V8	Leaf	V8 Leaf
100-3-14	5.2781	C9	pDAB102100	ZmUbi	AAD1	TIP	22.85	25.75	7.499	SUP	24.74	3.72	2.4	100-3	Hemi	V8	Leaf	V8 Leaf
100-3-15	7.4153	B3	pDAB102100	ZmUbi	AAD1	TIP	21.9	25	8.545	SUP	24.59	6.44	2.8905	100-3	Hemi	V8	Leaf	V8 Leaf
100-5-01	7.2926	G4	pDAB102100	ZmUbi	AAD1	TIP	21.93	25.16	9.345	SUP	24.44	5.69	2.8664	100-5	Hemi	V8	Leaf	V8 Leaf
100-5-02	5.9501	G11	pDAB102100	ZmUbi	AAD1	TIP	21.92	25.29	10.37	SUP	23.69	3.41	2.5729	100-5	Hemi	V8	Leaf	V8 Leaf
100-5-04	8.5958	G1	pDAB102100	ZmUbi	AAD1	TIP	22.03	25.59	11.76	SUP	24.69	6.28	3.1036	100-5	Hemi	V8	Leaf	V8 Leaf
100-5-11	5.991	F11	pDAB102100	ZmUbi	AAD1	TIP	22.17	25.38	9.265	SUP	24.12	3.87	2.5828	100-5	Hemi	V8	Leaf	V8 Leaf
115-2-04	1.6187	E12	pDAB102115	OsUbi	AAD1	TIP	24.51	25.76	2.382	SUP	24.64	1.1	0.6948	115-2	Hemi	V8	Leaf	V8 Leaf
115-2-06	1.5321	E6	pDAB102115	OsUbi	AAD1	TIP	23.83	25.65	3.522	SUP	23.25	0.67	0.6155	115-2	Hemi	V8	Leaf	V8 Leaf
115-2-12	1.4427	F8	pDAB102115	OsUbi	AAD1	TIP	24.05	24.87	1.767	SUP	24.28	1.18	0.5288	115-2	Hemi	V8	Leaf	V8 Leaf
115-2-14	2.8904	E1	pDAB102115	OsUbi	AAD1	TIP	23.79	26.08	4.88	SUP	24.57	1.71	1.5313	115-2	Hemi	V8	Leaf	V8 Leaf
115-3-08	2.257	C5	pDAB102115	OsUbi	AAD1	TIP	23.76	25.93	4.488	SUP	23.94	1.14	1.1744	115-3	Hemi	V8	Leaf	V8 Leaf
115-3-12	1.6154	B12	pDAB102115	OsUbi	AAD1	TIP	24.47	25.87	2.634	SUP	24.46	0.99	0.6919	115-3	Hemi	V8	Leaf	V8 Leaf
115-4-02	1.2876	B9	pDAB102115	OsUbi	AAD1	TIP	24.76	25.7	1.91	SUP	24.56	0.87	0.3647	115-4	Hemi	V8	Leaf	V8 Leaf
115-4-03	1.6187	D7	pDAB102115	OsUbi	AAD1	TIP	24.7	26.04	2.529	SUP	24.75	1.04	0.6948	115-4	Hemi	V8	Leaf	V8 Leaf
115-5-03	1.6857	D8	pDAB102115	OsUbi	AAD1	TIP	23.81	24.99	2.266	SUP	24.13	1.25	0.7533	115-5	Hemi	V8	Leaf	V8 Leaf
115-5-07	1.9613	G7	pDAB102115	OsUbi	AAD1	TIP	24.06	25.72	3.153	SUP	24.35	1.22	0.9718	115-5	Hemi	V8	Leaf	V8 Leaf
115-5-10	2.443	D9	pDAB102115	OsUbi	AAD1	TIP	23.24	25.06	3.542	SUP	23.99	1.69	1.2887	115-5	Hemi	V8	Leaf	V8 Leaf
115-5-12	1.8514	A6	pDAB102115	OsUbi	AAD1	TIP	23.92	25.71	3.454	SUP	23.91	0.99	0.8886	115-5	Hemi	V8	Leaf	V8 Leaf
624-2-01	0.5443	B5	pDAB108624	CmActin	AAD1	TIP	25.69	25.37	0.8004	SUP	24.26	0.37	-0.8774	624-2	Hemi	V8	Leaf	V8 Leaf
624-2-02	0.6278	D12	pDAB108624	CmActin	AAD1	TIP	25.69	25.7	1.005	SUP	24.34	0.39	-0.6716	624-2	Hemi	V8	Leaf	V8 Leaf
624-2-05	0.6381	F7	pDAB108624	CmActin	AAD1	TIP	25.57	25.58	1.006	SUP	24.27	0.4	-0.6482	624-2	Hemi	V8	Leaf	V8 Leaf
624-2-09	0.5641	H4	pDAB108624	CmActin	AAD1	TIP	25.65	25.51	0.912	SUP	24.13	0.35	-0.826	624-2	Hemi	V8	Leaf	V8 Leaf
624-4-02	0.5942	C7	pDAB108624	CmActin	AAD1	TIP	25.8	26.02	1.169	SUP	24.07	0.3	-0.7511	624-4	Hemi	V8	Leaf	V8 Leaf
624-4-04	0.7131	E3	pDAB108624	CmActin	AAD1	TIP	24.98	24.95	0.9808	SUP	24.03	0.52	-0.4879	624-4	Hemi	V8	Leaf	V8 Leaf
624-4-15	0.5929	C3	pDAB108624	CmActin	AAD1	TIP	25.42	25.34	0.9465	SUP	23.99	0.37	-0.7541	624-4	Hemi	V8	Leaf	V8 Leaf
624-5-10	0.1611	D2	pDAB108624	CmActin	AAD1	TIP	27.57	25.27	0.2036	SUP	24.59	0.13	-2.6344	624-5	Hemi	V8	Leaf	V8 Leaf
624-5-12	0.1342	G6	pDAB108624	CmActin	AAD1	TIP	27.69	25.47	0.2143	SUP	24.12	0.08	-2.897	624-5	Hemi	V8	Leaf	V8 Leaf
624-5-14	0.1145	E5	pDAB108624	CmActin	AAD1	TIP	27.68	25.52	0.2238	SUP	23.59	0.06	-3.1263	624-5	Hemi	V8	Leaf	V8 Leaf
624-5-15	0.1207	H8	pDAB108624	CmActin	AAD1	TIP	27.79	25.55	0.2108	SUP	23.94	0.07	-3.0506	624-5	Hemi	V8	Leaf	V8 Leaf
625-1-03	9.3372	E11	pDAB108625	SCBV-IM	AAD1	TIP	21.66	25.3	12.46	SUP	24.47	7	3.223	625-1	Hemi	V8	Leaf	V8 Leaf
625-1-10	12.0823	E8	pDAB108625	SCBV-IM	AAD1	TIP	21.18	25.48	19.73	SUP	24.06	7.4	3.5948	625-1	Hemi	V8	Leaf	V8 Leaf
625-1-11	12.4906	H2	pDAB108625	SCBV-IM	AAD1	TIP	21.28	25.31	16.26	SUP	24.55	9.6	3.6428	625-1	Hemi	V8	Leaf	V8 Leaf
625-1-12	12.0466	F2	pDAB108625	SCBV-IM	AAD1	TIP	21.35	25.25	14.95	SUP	24.63	9.71	3.5905	625-1	Hemi	V8	Leaf	V8 Leaf
625-4-08	4.9825	B2	pDAB108625	SCBV-IM	AAD1	TIP	22.7	25.47	6.854	SUP	24.55	3.62	2.3169	625-4	Hemi	V8	Leaf	V8 Leaf
625-4-11	5.2464	A10	pDAB108625	SCBV-IM	AAD1	TIP	22.76	25.81	8.246	SUP	24.5	3.34	2.3913	625-4	Hemi	V8	Leaf	V8 Leaf
625-4-14	6.4471	F1	pDAB108625	SCBV-IM	AAD1	TIP	22.45	25.89	10.83	SUP	24.39	3.84	2.6887	625-4	Hemi	V8	Leaf	V8 Leaf
625-4-16	6.0757	D11	pDAB108625	SCBV-IM	AAD1	TIP	21.86	24.87	8.044	SUP	24.06	4.59	2.603	625-4	Hemi	V8	Leaf	V8 Leaf
625-5-07	8.394	E2	pDAB108625	SCBV-IM	AAD1	TIP	21.62	24.9	9.697	SUP	24.48	7.27	3.0693	625-5	Hemi	V8	Leaf	V8 Leaf
625-5-11	9.3931	H10	pDAB108625	SCBV-IM	AAD1	TIP	21.67	25.34	12.8	SUP	24.45	6.89	3.2316	625-5	Hemi	V8	Leaf	V8 Leaf
625-5-12	9.662	H5	pDAB108625	SCBV-IM	AAD1	TIP	21.54	25.39	14.34	SUP	24.25	6.51	3.2723	625-5	Hemi	V8	Leaf	V8 Leaf
625-5-13	9.5204	E9	pDAB108625	SCBV-IM	AAD1	TIP	21.51	25.18	12.73	SUP	24.34	7.12	3.251	625-5	Hemi	V8	Leaf	V8 Leaf
626-1-01	1.1326	D4	pDAB108626	SCBV-IM+I	AAD1	TIP	24.51	25.3	1.732	SUP	24.07	0.74	0.1796	626-1	Hemi	V8	Leaf	V8 Leaf
626-1-05	0.6839	H3	pDAB108626	SCBV-IM+I	AAD1	TIP	25.31	25.33	1.011	SUP	24.2	0.46	-0.5482	626-1	Hemi	V8	Leaf	V8 Leaf
626-1-14	0.7751	D3	pDAB108626	SCBV-IM+I	AAD1	TIP	24.89	25.08	1.142	SUP	23.96	0.53	-0.3675	626-1	Hemi	V8	Leaf	V8 Leaf
626-3-02	2.9079	A4	pDAB108626	SCBV-IM+I	AAD1	TIP	23.46	25.51	4.141	SUP	24.49	2.04	1.54	626-3	Hemi	V8	Leaf	V8 Leaf
626-3-07	3.4236	C6	pDAB108626	SCBV-IM+I	AAD1	TIP	23.21	25.56	5.105	SUP	24.41	2.3	1.7755	626-3	Hemi	V8	Leaf	V8 Leaf
626-3-09	6.7532	D5	pDAB108626	SCBV-IM+I	AAD1	TIP	22.03	25.2	9.004	SUP	24.37	5.07	2.7556	626-3	Hemi	V8	Leaf	V8 Leaf
626-3-14	3.2239	F4	pDAB108626	SCBV-IM+I	AAD1	TIP	22.87	25.26	5.252	SUP	23.85	1.98	1.6888	626-3	Hemi	V8	Leaf	V8 Leaf
626-4-03	2.6531	C12	pDAB108626	SCBV-IM+I	AAD1	TIP	23.71	25.73	4.043	SUP	24.51	1.74	1.4077	626-4	Hemi	V8	Leaf	V8 Leaf
626-4-11	2.6893	F9	pDAB108626	SCBV-IM+I	AAD1	TIP	23.22	25.29	4.205	SUP	24	1.72	1.4273	626-4	Hemi	V8	Leaf	V8 Leaf
626-4-12	3.5391	H6	pDAB108626	SCBV-IM+I	AAD1	TIP	23.07	25.49	5.364	SUP	24.29	2.34	1.8234	626-4	Hemi	V8	Leaf	V8 Leaf
626-4-13	2.8242	C2	pDAB108626	SCBV-IM+I	AAD1	TIP	23.42	25.5	4.238	SUP	24.33	1.88	1.4978	626-4	Hemi	V8	Leaf	V8 Leaf
652-1-01	0.5193	B8	pDAB108652	OsActin	AAD1	TIP	25.41	25.08	0.7954	SUP	23.85	0.34	-0.9454	652-1	Hemi	V8	Leaf	V8 Leaf
652-1-06	0.5733	C11	pDAB108652	OsActin	AAD1	TIP	25.57	25.29	0.8231	SUP	24.25	0.4	-0.8027	652-1	Hemi	V8	Leaf	V8 Leaf
652-1-09	0.6689	G10	pDAB108652	OsActin	AAD1	TIP	25.33	25.37	1.028	SUP	24.13	0.44	-0.58	652-1	Hemi	V8	Leaf	V8 Leaf
652-1-15	0.67	F12	pDAB108652	OsActin	AAD1	TIP	25.62	25.94	1.251	SUP	24.14	0.36	-0.5778	652-1	Hemi	V8	Leaf	V8 Leaf
652-2-01	0.8107	C8	pDAB108652	OsActin	AAD1	TIP	25.01	25.2	1.139	SUP	24.22	0.58	-0.3028	652-2	Hemi	V8	Leaf	V8 Leaf
652-2-04	0.6973	C10	pDAB108652	OsActin	AAD1	TIP	25.61	25.67	1.041	SUP	24.51	0.47	-0.5201	652-2	Hemi	V8	Leaf	V8 Leaf
652-2-05	0.7973	A12	pDAB108652	OsActin	AAD1	TIP	25.51	25.67	1.116	SUP	24.7	0.57	-0.3268	652-2	Hemi	V8	Leaf	V8 Leaf
652-2-07	0.9301	C1	pDAB108652	OsActin	AAD1	TIP	25.72	25.99	1.21	SUP	25.23	0.72	-0.1045	652-2	Hemi	V8	Leaf	V8 Leaf
652-3-04	0.7758	A7	pDAB108652	OsActin	AAD1	TIP	25.76	25.99	1.166	SUP	24.81	0.52	-0.3662	652-3	Hemi	V8	Leaf	V8 Leaf
652-3-05	0.8031	C4	pDAB108652	OsActin	AAD1	TIP	25.42	25.68	1.2	SUP	24.52	0.54	-0.3163	652-3	Hemi	V8	Leaf	V8 Leaf
652-3-09	0.6255	H11	pDAB108652	OsActin	AAD1	TIP	24.99	25.1	1.083	SUP	23.52	0.36	-0.6768	652-3	Hemi	V8	Leaf	V8 Leaf
652-3-15	0.7321	A3	pDAB108652	OsActin	AAD1	TIP	25.55	25.6	1.033	SUP	24.6	0.52	-0.4498	652-3	Hemi	V8	Leaf	V8 Leaf
812-1-01	3.2138	E10	pDAB109812	SCBV-UM	AAD1	TIP	23.25	25.5	4.74	SUP	24.38	2.18	1.6843	812-1	Hemi	V8	Leaf	V8 Leaf
812-1-02	2.8803	B11	pDAB109812	SCBV-UM	AAD1	TIP	23.26	25.32	4.171	SUP	24.25	1.99	1.5262	812-1	Hemi	V8	Leaf	V8 Leaf
812-1-03	3.2793	E7	pDAB109812	SCBV-UM	AAD1	TIP	23.74	26.13	5.233	SUP	24.78	2.06	1.7134	812-1	Hemi	V8	Leaf	V8 Leaf
812-1-11	1.9472	G8	pDAB109812	SCBV-UM	AAD1	TIP	23.25	25.13	3.692	SUP	23.29	1.03	0.9614	812-1	Hemi	V8	Leaf	V8 Leaf
812-3-01	4.3017	D1	pDAB109812	SCBV-UM	AAD1	TIP	23.29	25.77	5.599	SUP	25.01	3.31	2.1049	812-3	Hemi	V8	Leaf	V8 Leaf
812-3-05	3.1138	F10	pDAB109812	SCBV-UM	AAD1	TIP	23.2	25.29	4.262	SUP	24.38	2.28	1.6387	812-3	Hemi	V8	Leaf	V8 Leaf
812-3-11	3.905	A8	pDAB109812	SCBV-UM	AAD1	TIP	22.88	25.09	4.618	SUP	24.61	3.3	1.9653	812-3	Hemi	V8	Leaf	V8 Leaf
812-3-13	2.9066	B10	pDAB109812	SCBV-UM	AAD1	TIP	23.38	25.36	3.957	SUP	24.47	2.14	1.5393	812-3	Hemi	V8	Leaf	V8 Leaf
812-5-03	21.1605	B4	pDAB109812	SCBV-UM	AAD1	TIP	20.28	25.3	32.4	SUP	24.07	13.82	4.4033	812-5	Hemi	V8	Leaf	V8 Leaf
812-5-05	18.9196	H7	pDAB109812	SCBV-UM	AAD1	TIP	20.79	25.37	23.8	SUP	24.7	15.04	4.2418	812-5	Hemi	V8	Leaf	V8 Leaf
812-5-08	3.5443	H1	pDAB109812	SCBV-UM	AAD1	TIP	23.24	25.53	4.869	SUP	24.61	2.58	1.8255	812-5	Hemi	V8	Leaf	V8 Leaf
812-5-14	3.6723	D10	pDAB109812	SCBV-UM	AAD1	TIP	22.84	25.25	5.324	SUP	24.18	2.53	1.8767	812-5	Hemi	V8	Leaf	V8 Leaf
100-1-02	5.4875	G1	pDAB102100	ZmUbi	AAD1	MAZ95	20.34	22.57	4.708	SUP	23.01	6.4	2.4561	100-1	Hemi	V3	Root	V3 Root
100-1-03	10.0754	F1	pDAB102100	ZmUbi	AAD1	MAZ95	20.42	23.58	8.944	SUP	23.93	11.35	3.3328	100-1	Hemi	V3	Root	V3 Root
100-1-06	6.3257	E1	pDAB102100	ZmUbi	AAD1	MAZ95	22.61	25.72	8.633	SUP	24.83	4.64	2.6612	100-1	Hemi	V3	Root	V3 Root
100-1-07	9.1393	H1	pDAB102100	ZmUbi	AAD1	MAZ95	22.44	25.9	10.95	SUP	25.38	7.63	3.1921	100-1	Hemi	V3	Root	V3 Root
100-1-10	3.5566	C1	pDAB102100	ZmUbi	AAD1	MAZ95	20.58	21.77	2.269	SUP	23.06	5.58	1.8305	100-1	Hemi	V3	Root	V3 Root
100-1-12	6.3971	D1	pDAB102100	ZmUbi	AAD1	MAZ95	22.94	26.04	8.522	SUP	25.21	4.8	2.6774	100-1	Hemi	V3	Root	V3 Root
100-2-01	5.4947	H2	pDAB102100	ZmUbi	AAD1	MAZ95	21.98	24.7	6.618	SUP	24.17	4.56	2.458	100-2	Hemi	V3	Root	V3 Root
100-2-02	3.4186	A2	pDAB102100	ZmUbi	AAD1	MAZ95	20.33	21.56	2.342	SUP	22.65	4.99	1.7734	100-2	Hemi	V3	Root	V3 Root
100-2-03	5.1128	C2	pDAB102100	ZmUbi	AAD1	MAZ95	20.5	22.51	4.026	SUP	23.2	6.49	2.3541	100-2	Hemi	V3	Root	V3 Root
100-2-07	3.4817	A3	pDAB102100	ZmUbi	AAD1	MAZ95	20.35	21.86	2.845	SUP	22.44	4.26	1.7998	100-2	Hemi	V3	Root	V3 Root
100-2-08	7.4058	G2	pDAB102100	ZmUbi	AAD1	MAZ95	21.74	24.84	8.602	SUP	24.41	6.38	2.8887	100-2	Hemi	V3	Root	V3 Root
100-2-11	6.5429	D2	pDAB102100	ZmUbi	AAD1	MAZ95	24.32	27.18	7.293	SUP	26.87	5.87	2.7099	100-2	Hemi	V3	Root	V3 Root
100-2-12	5.9405	F2	pDAB102100	ZmUbi	AAD1	MAZ95	22.32	25.62	9.852	SUP	24.16	3.58	2.5706	100-2	Hemi	V3	Root	V3 Root
100-2-13	8.0053	E2	pDAB102100	ZmUbi	AAD1	MAZ95	20.31	23.01	6.516	SUP	23.61	9.84	3.001	100-2	Hemi	V3	Root	V3 Root
100-2-14	5.8814	B2	pDAB102100	ZmUbi	AAD1	MAZ95	24.44	27.53	8.522	SUP	26.46	4.06	2.5562	100-2	Hemi	V3	Root	V3 Root
100-2-16	5.1686	B3	pDAB102100	ZmUbi	AAD1	MAZ95	20.83	23.73	7.435	SUP	22.68	3.59	2.3698	100-2	Hemi	V3	Root	V3 Root
100-3-03	4.0294	B4	pDAB102100	ZmUbi	AAD1	MAZ95	20.51	22.05	2.892	SUP	23	5.61	2.0105	100-3	Hemi	V3	Root	V3 Root
100-3-05	7.9199	E3	pDAB102100	ZmUbi	AAD1	MAZ95	19.47	21.61	4.411	SUP	23.3	14.22	2.9855	100-3	Hemi	V3	Root	V3 Root
100-3-07	3.8377	G3	pDAB102100	ZmUbi	AAD1	MAZ95	20.35	21.8	2.737	SUP	22.77	5.38	1.9402	100-3	Hemi	V3	Root	V3 Root
100-3-08	10.9337	C4	pDAB102100	ZmUbi	AAD1	MAZ95	21.81	25.43	12.27	SUP	25.09	9.74	3.4507	100-3	Hemi	V3	Root	V3 Root
100-3-09	3.3762	H3	pDAB102100	ZmUbi	AAD1	MAZ95	20.49	21.83	2.523	SUP	22.67	4.52	1.7554	100-3	Hemi	V3	Root	V3 Root
100-3-13	5.4427	A4	pDAB102100	ZmUbi	AAD1	MAZ95	20.69	23.15	5.502	SUP	23.12	5.38	2.4443	100-3	Hemi	V3	Root	V3 Root
100-3-14	3.5106	F3	pDAB102100	ZmUbi	AAD1	MAZ95	20.19	21.27	2.114	SUP	22.73	5.83	1.8117	100-3	Hemi	V3	Root	V3 Root
100-3-15	6.1477	D3	pDAB102100	ZmUbi	AAD1	MAZ95	20.42	23.28	7.264	SUP	22.79	5.2	2.6201	100-3	Hemi	V3	Root	V3 Root
100-3-16	9.5224	C3	pDAB102100	ZmUbi	AAD1	MAZ95	21.22	24.81	12.05	SUP	24.13	7.53	3.2513	100-3	Hemi	V3	Root	V3 Root
100-5-01	7.4622	F4	pDAB102100	ZmUbi	AAD1	MAZ95	18.72	21.06	5.076	SUP	22.17	10.97	2.8996	100-5	Hemi	V3	Root	V3 Root
100-5-04	7.0089	H4	pDAB102100	ZmUbi	AAD1	MAZ95	20.38	23.3	7.539	SUP	23.09	6.52	2.8092	100-5	Hemi	V3	Root	V3 Root
100-5-07	3.8461	C5	pDAB102100	ZmUbi	AAD1	MAZ95	20.24	21.98	3.34	SUP	22.39	4.43	1.9434	100-5	Hemi	V3	Root	V3 Root
100-5-11	3.8208	A5	pDAB102100	ZmUbi	AAD1	MAZ95	20.22	21.9	3.219	SUP	22.4	4.54	1.9339	100-5	Hemi	V3	Root	V3 Root
100-5-14	4.4582	B5	pDAB102100	ZmUbi	AAD1	MAZ95	20.15	22.28	4.372	SUP	22.33	4.55	2.1564	100-5	Hemi	V3	Root	V3 Root
115-2-02	4.6368	B1	pDAB102115	OsUbi	AAD1	MAZ95	20.86	23.16	4.93	SUP	22.98	4.36	2.2131	115-2	Hemi	V3	Root	V3 Root
115-2-04	1.8247	F12	pDAB102115	OsUbi	AAD1	MAZ95	21.31	21.61	1.229	SUP	22.75	2.71	0.8676	115-2	Hemi	V3	Root	V3 Root
115-2-05	1.5898	E1	pDAB102115	OsUbi	AAD1	MAZ95	22.53	23.07	1.455	SUP	23.33	1.74	0.6688	115-2	Hemi	V3	Root	V3 Root
115-2-06	1.4785	G12	pDAB102115	OsUbi	AAD1	MAZ95	21.81	22.05	1.181	SUP	22.7	1.85	0.5642	115-2	Hemi	V3	Root	V3 Root
115-2-07	3.1457	A1	pDAB102115	OsUbi	AAD1	MAZ95	21.81	23.25	2.703	SUP	23.68	3.66	1.6534	115-2	Hemi	V3	Root	V3 Root
115-2-11	2.2176	C1	pDAB102115	OsUbi	AAD1	MAZ95	24.15	25.83	3.208	SUP	24.77	1.53	1.149	115-2	Hemi	V3	Root	V3 Root
115-2-12	2.5397	D1	pDAB102115	OsUbi	AAD1	MAZ95	21.62	22.94	2.504	SUP	22.98	2.58	1.3447	115-2	Hemi	V3	Root	V3 Root
115-3-12	4.4198	F1	pDAB102115	OsUbi	AAD1	MAZ95	22.89	25.79	7.493	SUP	24.27	2.61	2.144	115-3	Hemi	V3	Root	V3 Root
115-3-14	3.4226	G1	pDAB102115	OsUbi	AAD1	MAZ95	22.75	25.05	4.951	SUP	23.99	2.37	1.7751	115-3	Hemi	V3	Root	V3 Root
115-4-02	1.3425	C2	pDAB102115	OsUbi	AAD1	MAZ95	22.18	21.88	0.8097	SUP	23.34	2.23	0.425	115-4	Hemi	V3	Root	V3 Root
115-4-03	2.8571	A2	pDAB102115	OsUbi	AAD1	MAZ95	22.36	24.41	4.148	SUP	23.34	1.97	1.5146	115-4	Hemi	V3	Root	V3 Root
115-4-10	3.3271	B2	pDAB102115	OsUbi	AAD1	MAZ95	22.05	23.9	3.608	SUP	23.67	3.07	1.7342	115-4	Hemi	V3	Root	V3 Root
115-5-01	3.3221	C3	pDAB102115	OsUbi	AAD1	MAZ95	21.1	22.9	3.463	SUP	22.78	3.19	1.7321	115-5	Hemi	V3	Root	V3 Root
115-5-02	5.0184	G2	pDAB102115	OsUbi	AAD1	MAZ95	21.39	23.57	4.528	SUP	23.86	5.56	2.3272	115-5	Hemi	V3	Root	V3 Root
115-5-03	3.5369	H2	pDAB102115	OsUbi	AAD1	MAZ95	22.33	24.66	5.036	SUP	23.64	2.48	1.8225	115-5	Hemi	V3	Root	V3 Root
115-5-04	2.2067	D2	pDAB102115	OsUbi	AAD1	MAZ95	21.46	22.07	1.525	SUP	23.13	3.19	1.1419	115-5	Hemi	V3	Root	V3 Root
115-5-07	2.8266	A3	pDAB102115	OsUbi	AAD1	MAZ95	20.49	21.3	1.751	SUP	22.68	4.56	1.4991	115-5	Hemi	V3	Root	V3 Root
115-5-09	3.5439	D3	pDAB102115	OsUbi	AAD1	MAZ95	21.59	23.19	3.022	SUP	23.65	4.16	1.8253	115-5	Hemi	V3	Root	V3 Root
115-5-10	3.3644	F2	pDAB102115	OsUbi	AAD1	MAZ95	20.73	21.93	2.31	SUP	23.02	4.9	1.7503	115-5	Hemi	V3	Root	V3 Root
115-5-12	9.4462	E2	pDAB102115	OsUbi	AAD1	MAZ95	20.6	24.34	13.39	SUP	23.33	6.66	3.2397	115-5	Hemi	V3	Root	V3 Root
115-5-15	3.1943	E3	pDAB102115	OsUbi	AAD1	MAZ95	22.18	23.95	3.4	SUP	23.76	3	1.6755	115-5	Hemi	V3	Root	V3 Root
624-1-02	0.0552	A10	pDAB108624	CmActin	AAD1	MAZ95	26.73	21.89	0.035	SUP	23.2	0.09	-4.1797	624-1	Hemi	V3	Root	V3 Root
624-1-03	0.0285	G9	pDAB108624	CmActin	AAD1	MAZ95	29.81	25.45	0.0488	SUP	23.9	0.02	-5.1348	624-1	Hemi	V3	Root	V3 Root
624-1-04	0.0622	D10	pDAB108624	CmActin	AAD1	MAZ95	26.15	21.74	0.0468	SUP	22.56	0.08	-4.0058	624-1	Hemi	V3	Root	V3 Root
624-1-06	0.075	C10	pDAB108624	CmActin	AAD1	MAZ95	26.21	21.9	0.0503	SUP	23.05	0.11	-3.7372	624-1	Hemi	V3	Root	V3 Root
624-1-07	0.0801	A11	pDAB108624	CmActin	AAD1	MAZ95	25.88	22.03	0.0694	SUP	22.44	0.09	-3.6424	624-1	Hemi	V3	Root	V3 Root
624-1-08	0.0839	F10	pDAB108624	CmActin	AAD1	MAZ95	26.45	23.13	0.1	SUP	22.62	0.07	-3.5751	624-1	Hemi	V3	Root	V3 Root
624-1-10	0.065	E10	pDAB108624	CmActin	AAD1	MAZ95	26.67	22.2	0.045	SUP	23.26	0.09	-3.9426	624-1	Hemi	V3	Root	V3 Root
624-1-11	0.055	B10	pDAB108624	CmActin	AAD1	MAZ95	26.52	21.69	0.035	SUP	22.99	0.09	-4.1838	624-1	Hemi	V3	Root	V3 Root
624-1-13	0.0586	H9	pDAB108624	CmActin	AAD1	MAZ95	26.65	22.37	0.0516	SUP	22.74	0.07	-4.0935	624-1	Hemi	V3	Root	V3 Root
624-1-14	0.0556	H10	pDAB108624	CmActin	AAD1	MAZ95	26.94	22.89	0.0601	SUP	22.66	0.05	-4.1679	624-1	Hemi	V3	Root	V3 Root
624-1-15	0.0757	G10	pDAB108624	CmActin	AAD1	MAZ95	26.7	22.94	0.074	SUP	23.01	0.08	-3.7239	624-1	Hemi	V3	Root	V3 Root
624-2-01	2.6221	H11	pDAB108624	CmActin	AAD1	MAZ95	21.02	21.96	1.927	SUP	22.85	3.57	1.3907	624-2	Hemi	V3	Root	V3 Root
624-2-02	1.8553	F11	pDAB108624	CmActin	AAD1	MAZ95	21.72	23.08	2.561	SUP	22.15	1.34	0.8916	624-2	Hemi	V3	Root	V3 Root
624-2-05	2.4971	D11	pDAB108624	CmActin	AAD1	MAZ95	21.05	21.98	1.908	SUP	22.75	3.27	1.3202	624-2	Hemi	V3	Root	V3 Root
624-2-06	2.5794	E11	pDAB108624	CmActin	AAD1	MAZ95	20.87	21.85	1.969	SUP	22.63	3.38	1.367	624-2	Hemi	V3	Root	V3 Root
624-2-07	2.2962	A12	pDAB108624	CmActin	AAD1	MAZ95	20.98	21.75	1.708	SUP	22.6	3.09	1.1993	624-2	Hemi	V3	Root	V3 Root
624-2-09	0.9541	C12	pDAB108624	CmActin	AAD1	MAZ95	26.34	26.48	1.108	SUP	26.05	0.82	-0.0678	624-2	Hemi	V3	Root	V3 Root
624-2-10	2.505	G11	pDAB108624	CmActin	AAD1	MAZ95	21.28	22.51	2.338	SUP	22.71	2.68	1.3248	624-2	Hemi	V3	Root	V3 Root
624-2-11	1.5408	C11	pDAB108624	CmActin	AAD1	MAZ95	22.75	23.8	2.079	SUP	22.94	1.14	0.6237	624-2	Hemi	V3	Root	V3 Root
624-2-12	0.891	B11	pDAB108624	CmActin	AAD1	MAZ95	24.61	24.87	1.199	SUP	24.02	0.66	-0.1665	624-2	Hemi	V3	Root	V3 Root
624-2-15	1.8905	B12	pDAB108624	CmActin	AAD1	MAZ95	22.28	23.1	1.765	SUP	23.3	2.03	0.9188	624-2	Hemi	V3	Root	V3 Root
624-3-12	3.8515	D12	pDAB108624	CmActin	AAD1	MAZ95	21.06	22.75	3.236	SUP	23.25	4.58	1.9454	624-3	Hemi	V3	Root	V3 Root
624-4-02	0.8292	B1	pDAB108624	CmActin	AAD1	MAZ95	24.73	25.01	1.217	SUP	23.9	0.57	-0.2702	624-4	Hemi	V3	Root	V3 Root
624-4-04	3.2658	E12	pDAB108624	CmActin	AAD1	MAZ95	20.06	21.11	2.065	SUP	22.43	5.17	1.7075	624-4	Hemi	V3	Root	V3 Root
624-4-05	1.203	F12	pDAB108624	CmActin	AAD1	MAZ95	23.22	23.85	1.546	SUP	23.12	0.94	0.2666	624-4	Hemi	V3	Root	V3 Root
624-4-09	0.3628	C1	pDAB108624	CmActin	AAD1	MAZ95	26.17	25.17	0.5021	SUP	24.24	0.26	-1.4629	624-4	Hemi	V3	Root	V3 Root
624-4-13	0.978	G12	pDAB108624	CmActin	AAD1	MAZ95	23.12	23.67	1.468	SUP	22.5	0.65	-0.0322	624-4	Hemi	V3	Root	V3 Root
624-4-14	1.2449	H12	pDAB108624	CmActin	AAD1	MAZ95	23.14	23.6	1.374	SUP	23.31	1.13	0.3161	624-4	Hemi	V3	Root	V3 Root
624-4-15	0.5912	A1	pDAB108624	CmActin	AAD1	MAZ95	24.71	24.39	0.7976	SUP	23.52	0.44	-0.7583	624-4	Hemi	V3	Root	V3 Root
624-5-03	0.12	A2	pDAB108624	CmActin	AAD1	MAZ95	27.1	24.15	0.1288	SUP	23.94	0.11	-3.0589	624-5	Hemi	V3	Root	V3 Root
624-5-05	0.1283	E1	pDAB108624	CmActin	AAD1	MAZ95	27.24	24.2	0.1213	SUP	24.36	0.14	-2.963	624-5	Hemi	V3	Root	V3 Root
624-5-10	0.0955	H1	pDAB108624	CmActin	AAD1	MAZ95	27.13	24.03	0.1167	SUP	23.45	0.08	-3.3888	624-5	Hemi	V3	Root	V3 Root
624-5-12	0.1162	F1	pDAB108624	CmActin	AAD1	MAZ95	28.19	25.47	0.1514	SUP	24.71	0.09	-3.1052	624-5	Hemi	V3	Root	V3 Root
624-5-13	0.071	B2	pDAB108624	CmActin	AAD1	MAZ95	27.63	23.83	0.0715	SUP	23.81	0.07	-3.8161	624-5	Hemi	V3	Root	V3 Root
624-5-14	0.0588	G1	pDAB108624	CmActin	AAD1	MAZ95	30.31	26.8	0.0875	SUP	25.65	0.04	-4.0883	624-5	Hemi	V3	Root	V3 Root
624-5-15	0.1279	D1	pDAB108624	CmActin	AAD1	MAZ95	26.21	22.77	0.0925	SUP	23.71	0.18	-2.9671	624-5	Hemi	V3	Root	V3 Root
625-1-03	15.4597	H2	pDAB108625	SCBV-IM	AAD1	MAZ95	19.08	22.63	11.67	SUP	23.44	20.48	3.9504	625-1	Hemi	V3	Root	V3 Root
625-1-09	20.262	A3	pDAB108625	SCBV-IM	AAD1	MAZ95	19.3	23.71	21.25	SUP	23.57	19.32	4.3407	625-1	Hemi	V3	Root	V3 Root
625-1-10	21.2525	G2	pDAB108625	SCBV-IM	AAD1	MAZ95	18.53	22.62	16.98	SUP	23.27	26.6	4.4096	625-1	Hemi	V3	Root	V3 Root
625-1-11	25.9842	B3	pDAB108625	SCBV-IM	AAD1	MAZ95	18.65	23.09	21.71	SUP	23.61	31.1	4.6996	625-1	Hemi	V3	Root	V3 Root
625-1-12	14.9271	F2	pDAB108625	SCBV-IM	AAD1	MAZ95	19.49	22.96	11.08	SUP	23.82	20.11	3.8999	625-1	Hemi	V3	Root	V3 Root
625-1-14	23.5953	E2	pDAB108625	SCBV-IM	AAD1	MAZ95	20.25	25.17	30.34	SUP	24.45	18.35	4.5604	625-1	Hemi	V3	Root	V3 Root
625-1-15	25.9048	C3	pDAB108625	SCBV-IM	AAD1	MAZ95	19.8	25	36.71	SUP	23.99	18.28	4.6951	625-1	Hemi	V3	Root	V3 Root
625-2-01	11.0247	G3	pDAB108625	SCBV-IM	AAD1	MAZ95	20.69	24.41	13.13	SUP	23.9	9.26	3.4627	625-2	Hemi	V3	Root	V3 Root
625-2-04	14.7661	E3	pDAB108625	SCBV-IM	AAD1	MAZ95	19.83	23.8	15.63	SUP	23.63	13.95	3.8842	625-2	Hemi	V3	Root	V3 Root
625-2-06	21.1142	F3	pDAB108625	SCBV-IM	AAD1	MAZ95	19.13	23.16	16.36	SUP	23.89	27.25	4.4001	625-2	Hemi	V3	Root	V3 Root
625-2-10	23.7816	D3	pDAB108625	SCBV-IM	AAD1	MAZ95	18.7	22.74	16.46	SUP	23.81	34.36	4.5718	625-2	Hemi	V3	Root	V3 Root
625-2-12	14.8737	H3	pDAB108625	SCBV-IM	AAD1	MAZ95	19.67	23.67	15.95	SUP	23.47	13.87	3.8947	625-2	Hemi	V3	Root	V3 Root
625-2-16	11.9519	A4	pDAB108625	SCBV-IM	AAD1	MAZ95	20.89	24.64	13.54	SUP	24.28	10.55	3.5792	625-2	Hemi	V3	Root	V3 Root
625-3-01	19.9986	C4	pDAB108625	SCBV-IM	AAD1	MAZ95	19.12	23.68	23.54	SUP	23.21	16.99	4.3218	625-3	Hemi	V3	Root	V3 Root
625-3-02	17.0575	F4	pDAB108625	SCBV-IM	AAD1	MAZ95	19.3	22.99	12.92	SUP	23.8	22.52	4.0923	625-3	Hemi	V3	Root	V3 Root
625-3-04	15.8191	H4	pDAB108625	SCBV-IM	AAD1	MAZ95	19.15	23.41	19.22	SUP	22.85	13.02	3.9836	625-3	Hemi	V3	Root	V3 Root
625-3-06	12.6089	B4	pDAB108625	SCBV-IM	AAD1	MAZ95	20.08	23.76	12.78	SUP	23.72	12.44	3.6564	625-3	Hemi	V3	Root	V3 Root
625-3-07	14.8878	D4	pDAB108625	SCBV-IM	AAD1	MAZ95	19.01	22.36	10.2	SUP	23.45	21.73	3.8961	625-3	Hemi	V3	Root	V3 Root
625-3-09	15.805	A5	pDAB108625	SCBV-IM	AAD1	MAZ95	19.9	24	17.18	SUP	23.76	14.54	3.9823	625-3	Hemi	V3	Root	V3 Root
625-3-14	18.6646	E4	pDAB108625	SCBV-IM	AAD1	MAZ95	19.07	23.38	19.85	SUP	23.21	17.55	4.2222	625-3	Hemi	V3	Root	V3 Root
625-3-16	16.5287	G4	pDAB108625	SCBV-IM	AAD1	MAZ95	19.6	23.63	16.32	SUP	23.66	16.74	4.0469	625-3	Hemi	V3	Root	V3 Root
625-4-03	16.2169	B5	pDAB108625	SCBV-IM	AAD1	MAZ95	19.16	23.26	17.2	SUP	23.09	15.29	4.0194	625-4	Hemi	V3	Root	V3 Root
625-4-05	11.0594	B6	pDAB108625	SCBV-IM	AAD1	MAZ95	20.07	23.82	13.5	SUP	23.25	9.06	3.4672	625-4	Hemi	V3	Root	V3 Root
625-4-06	6.9353	C6	pDAB108625	SCBV-IM	AAD1	MAZ95	22.18	25.54	10.26	SUP	24.41	4.69	2.794	625-4	Hemi	V3	Root	V3 Root
625-4-08	12.1593	D5	pDAB108625	SCBV-IM	AAD1	MAZ95	19.33	22.87	11.66	SUP	23	12.68	3.604	625-4	Hemi	V3	Root	V3 Root
625-4-10	11.4234	H5	pDAB108625	SCBV-IM	AAD1	MAZ95	20.52	24.56	16.51	SUP	23.5	7.9	3.5139	625-4	Hemi	V3	Root	V3 Root
625-4-11	3.1555	F5	pDAB108625	SCBV-IM	AAD1	MAZ95	24.48	26.21	3.307	SUP	26.08	3.01	1.6579	625-4	Hemi	V3	Root	V3 Root
625-4-12	8.7999	A6	pDAB108625	SCBV-IM	AAD1	MAZ95	21.22	24.62	10.53	SUP	24.1	7.35	3.1375	625-4	Hemi	V3	Root	V3 Root
625-4-13	8.3571	G5	pDAB108625	SCBV-IM	AAD1	MAZ95	22.29	25.68	10.46	SUP	25.03	6.68	3.063	625-4	Hemi	V3	Root	V3 Root
625-4-14	13.572	C5	pDAB108625	SCBV-IM	AAD1	MAZ95	19.57	23.55	15.73	SUP	23.12	11.71	3.7626	625-4	Hemi	V3	Root	V3 Root
625-4-16	10.353	E5	pDAB108625	SCBV-IM	AAD1	MAZ95	21.15	24.69	11.69	SUP	24.34	9.17	3.372	625-4	Hemi	V3	Root	V3 Root
625-5-02	8.2805	E7	pDAB108625	SCBV-IM	AAD1	MAZ95	21.42	24.43	8.079	SUP	24.5	8.49	3.0497	625-5	Hemi	V3	Root	V3 Root
625-5-04	16.3297	B7	pDAB108625	SCBV-IM	AAD1	MAZ95	20.12	24.51	21.03	SUP	23.78	12.68	4.0294	625-5	Hemi	V3	Root	V3 Root
625-5-05	9.6658	G6	pDAB108625	SCBV-IM	AAD1	MAZ95	20.52	23.57	8.29	SUP	24.02	11.27	3.2729	625-5	Hemi	V3	Root	V3 Root
625-5-06	4.1536	F6	pDAB108625	SCBV-IM	AAD1	MAZ95	24.39	26.73	5.052	SUP	26.16	3.42	2.0544	625-5	Hemi	V3	Root	V3 Root
625-5-07	8.5843	D6	pDAB108625	SCBV-IM	AAD1	MAZ95	19.93	23.14	9.261	SUP	22.92	7.96	3.1017	625-5	Hemi	V3	Root	V3 Root
625-5-09	10.5247	H6	pDAB108625	SCBV-IM	AAD1	MAZ95	19.34	22.74	10.6	SUP	22.72	10.45	3.3957	625-5	Hemi	V3	Root	V3 Root
625-5-10	10.9119	F7	pDAB108625	SCBV-IM	AAD1	MAZ95	20.91	24.59	12.81	SUP	24.13	9.3	3.4478	625-5	Hemi	V3	Root	V3 Root
625-5-11	16.7599	D7	pDAB108625	SCBV-IM	AAD1	MAZ95	20.78	25.02	18.89	SUP	24.68	14.87	4.0669	625-5	Hemi	V3	Root	V3 Root
625-5-12	9.9423	C7	pDAB108625	SCBV-IM	AAD1	MAZ95	20.02	23.56	11.65	SUP	23.11	8.49	3.3136	625-5	Hemi	V3	Root	V3 Root
625-5-13	12.4807	E6	pDAB108625	SCBV-IM	AAD1	MAZ95	20.77	24.96	18.33	SUP	23.86	8.5	3.6416	625-5	Hemi	V3	Root	V3 Root
625-5-15	20.1702	G7	pDAB108625	SCBV-IM	AAD1	MAZ95	21.47	26.3	28.45	SUP	25.31	14.3	4.3341	625-5	Hemi	V3	Root	V3 Root
625-5-16	10.5692	A7	pDAB108625	SCBV-IM	AAD1	MAZ95	21.89	25.67	13.72	SUP	24.91	8.14	3.4018	625-5	Hemi	V3	Root	V3 Root
626-1-01	0.6555	E6	pDAB108626	SCBV-IM+I	AAD1	MAZ95	26.07	26.06	0.9944	SUP	24.85	0.43	-0.6093	626-1	Hemi	V3	Root	V3 Root
626-1-02	1.7455	D5	pDAB108626	SCBV-IM+I	AAD1	MAZ95	22.04	22.8	1.686	SUP	22.9	1.81	0.8036	626-1	Hemi	V3	Root	V3 Root
626-1-05	0.3733	G5	pDAB108626	SCBV-IM+I	AAD1	MAZ95	26.45	25.56	0.5425	SUP	24.49	0.26	-1.4215	626-1	Hemi	V3	Root	V3 Root
626-1-06	1.4409	B6	pDAB108626	SCBV-IM+I	AAD1	MAZ95	22.5	23.13	1.546	SUP	22.93	1.34	0.527	626-1	Hemi	V3	Root	V3 Root
626-1-10	2.2172	E5	pDAB108626	SCBV-IM+I	AAD1	MAZ95	21.21	22.63	2.663	SUP	22.1	1.85	1.1487	626-1	Hemi	V3	Root	V3 Root
626-1-11	0.9199	D6	pDAB108626	SCBV-IM+I	AAD1	MAZ95	23.54	22.96	0.6684	SUP	23.88	1.27	-0.1205	626-1	Hemi	V3	Root	V3 Root
626-1-13	1.7187	F5	pDAB108626	SCBV-IM+I	AAD1	MAZ95	21.82	22.46	1.563	SUP	22.73	1.89	0.7814	626-1	Hemi	V3	Root	V3 Root
626-1-14	2.2675	A6	pDAB108626	SCBV-IM+I	AAD1	MAZ95	21.22	22.1	1.835	SUP	22.71	2.8	1.1811	626-1	Hemi	V3	Root	V3 Root
626-1-15	2.4058	C6	pDAB108626	SCBV-IM+I	AAD1	MAZ95	21.47	22.64	2.246	SUP	22.84	2.58	1.2665	626-1	Hemi	V3	Root	V3 Root
626-1-16	2.2458	H5	pDAB108626	SCBV-IM+I	AAD1	MAZ95	21.68	22.76	2.113	SUP	22.94	2.39	1.1672	626-1	Hemi	V3	Root	V3 Root
626-2-03	9.9978	F7	pDAB108626	SCBV-IM+I	AAD1	MAZ95	20.14	23.29	8.885	SUP	23.64	11.25	3.3216	626-2	Hemi	V3	Root	V3 Root
626-2-04	15.6114	H7	pDAB108626	SCBV-IM+I	AAD1	MAZ95	21.09	25.31	18.59	SUP	24.8	13.11	3.9645	626-2	Hemi	V3	Root	V3 Root
626-2-05	16.7803	B7	pDAB108626	SCBV-IM+I	AAD1	MAZ95	18.44	22.27	14.25	SUP	22.74	19.76	4.0687	626-2	Hemi	V3	Root	V3 Root
626-2-09	23.9231	E7	pDAB108626	SCBV-IM+I	AAD1	MAZ95	19.03	23.32	19.62	SUP	23.89	29.17	4.5803	626-2	Hemi	V3	Root	V3 Root
626-2-10	13.5521	A7	pDAB108626	SCBV-IM+I	AAD1	MAZ95	18.77	22.43	12.64	SUP	22.63	14.53	3.7604	626-2	Hemi	V3	Root	V3 Root
626-2-13	14.7708	C7	pDAB108626	SCBV-IM+I	AAD1	MAZ95	19.93	23.73	13.87	SUP	23.91	15.73	3.8847	626-2	Hemi	V3	Root	V3 Root
626-2-14	15.4798	H6	pDAB108626	SCBV-IM+I	AAD1	MAZ95	18.36	22.07	13.08	SUP	22.56	18.32	3.9523	626-2	Hemi	V3	Root	V3 Root
626-2-15	21.2768	D7	pDAB108626	SCBV-IM+I	AAD1	MAZ95	19.95	24.87	30.1	SUP	23.86	15.04	4.4112	626-2	Hemi	V3	Root	V3 Root
626-2-16	17.4657	G7	pDAB108626	SCBV-IM+I	AAD1	MAZ95	18.57	22.17	12.11	SUP	23.23	25.19	4.1265	626-2	Hemi	V3	Root	V3 Root
626-3-02	17.2212	A8	pDAB108626	SCBV-IM+I	AAD1	MAZ95	18.33	21.97	12.44	SUP	22.91	23.84	4.1061	626-3	Hemi	V3	Root	V3 Root
626-3-03	21.9416	B8	pDAB108626	SCBV-IM+I	AAD1	MAZ95	17.91	22	17.06	SUP	22.72	28.22	4.4556	626-3	Hemi	V3	Root	V3 Root
626-3-04	16.4553	A9	pDAB108626	SCBV-IM+I	AAD1	MAZ95	20.37	24.34	15.67	SUP	24.48	17.28	4.0405	626-3	Hemi	V3	Root	V3 Root
626-3-05	15.9763	B9	pDAB108626	SCBV-IM+I	AAD1	MAZ95	19.58	23.79	18.59	SUP	23.36	13.73	3.9979	626-3	Hemi	V3	Root	V3 Root
626-3-06	13.1216	G8	pDAB108626	SCBV-IM+I	AAD1	MAZ95	19.55	23.61	16.7	SUP	22.92	10.31	3.7139	626-3	Hemi	V3	Root	V3 Root
626-3-07	1.4161	F9	pDAB108626	SCBV-IM+I	AAD1	MAZ95	22.66	23.32	1.589	SUP	22.99	1.26	0.5019	626-3	Hemi	V3	Root	V3 Root
626-3-08	10.3512	D9	pDAB108626	SCBV-IM+I	AAD1	MAZ95	23.55	26.28	6.651	SUP	27.56	16.11	3.3717	626-3	Hemi	V3	Root	V3 Root
626-3-09	16.6158	C8	pDAB108626	SCBV-IM+I	AAD1	MAZ95	18.45	22.32	14.6	SUP	22.7	18.91	4.0545	626-3	Hemi	V3	Root	V3 Root
626-3-11	11.663	E8	pDAB108626	SCBV-IM+I	AAD1	MAZ95	20.31	24.43	17.37	SUP	23.28	7.83	3.5439	626-3	Hemi	V3	Root	V3 Root
626-3-12	17.5734	D8	pDAB108626	SCBV-IM+I	AAD1	MAZ95	18.47	22.5	16.34	SUP	22.71	18.9	4.1353	626-3	Hemi	V3	Root	V3 Root
626-3-13	13.1246	F8	pDAB108626	SCBV-IM+I	AAD1	MAZ95	20.37	24.62	19.04	SUP	23.55	9.05	3.7142	626-3	Hemi	V3	Root	V3 Root
626-3-14	2.764	E9	pDAB108626	SCBV-IM+I	AAD1	MAZ95	22.97	25.12	4.439	SUP	23.75	1.72	1.4667	626-3	Hemi	V3	Root	V3 Root
626-3-15	22.2593	C9	pDAB108626	SCBV-IM+I	AAD1	MAZ95	19.28	23.72	21.76	SUP	23.79	22.77	4.4763	626-3	Hemi	V3	Root	V3 Root
626-3-16	7.1172	H8	pDAB108626	SCBV-IM+I	AAD1	MAZ95	20.61	24.09	11.15	SUP	22.8	4.54	2.8313	626-3	Hemi	V3	Root	V3 Root
626-4-03	13.5194	E10	pDAB108626	SCBV-IM+I	AAD1	MAZ95	18.68	21.92	9.436	SUP	22.96	19.37	3.757	626-4	Hemi	V3	Root	V3 Root
626-4-05	13.8346	C10	pDAB108626	SCBV-IM+I	AAD1	MAZ95	18.97	22.65	12.88	SUP	22.86	14.86	3.7902	626-4	Hemi	V3	Root	V3 Root
626-4-07	0.0017	A10	pDAB108626	SCBV-IM+I	AAD1	MAZ95	32.42	22.98	0.00143	SUP	23.42	0	-9.226	626-4	Hemi	V3	Root	V3 Root
626-4-11	19.3383	G10	pDAB108626	SCBV-IM+I	AAD1	MAZ95	18.24	22.11	14.7	SUP	22.9	25.44	4.2734	626-4	Hemi	V3	Root	V3 Root
626-4-12	17.2979	F10	pDAB108626	SCBV-IM+I	AAD1	MAZ95	18.08	21.66	11.94	SUP	22.73	25.06	4.1125	626-4	Hemi	V3	Root	V3 Root
626-4-13	17.6857	B10	pDAB108626	SCBV-IM+I	AAD1	MAZ95	19.95	24.3	20.43	SUP	23.88	15.31	4.1445	626-4	Hemi	V3	Root	V3 Root
626-4-15	15.4311	D10	pDAB108626	SCBV-IM+I	AAD1	MAZ95	20.67	25.22	23.46	SUP	24.01	10.15	3.9478	626-4	Hemi	V3	Root	V3 Root
626-5-01	17.3206	C11	pDAB108626	SCBV-IM+I	AAD1	MAZ95	18.98	23.03	16.52	SUP	23.16	18.16	4.1144	626-5	Hemi	V3	Root	V3 Root
626-5-03	23.5083	H10	pDAB108626	SCBV-IM+I	AAD1	MAZ95	21.26	26.47	37.09	SUP	25.15	14.9	4.5551	626-5	Hemi	V3	Root	V3 Root
626-5-04	48.1465	F11	pDAB108626	SCBV-IM+I	AAD1	MAZ95	18.95	23.57	24.65	SUP	25.51	94.04	5.5894	626-5	Hemi	V3	Root	V3 Root
626-5-07	15.2054	D11	pDAB108626	SCBV-IM+I	AAD1	MAZ95	18.43	22.01	11.93	SUP	22.71	19.38	3.9265	626-5	Hemi	V3	Root	V3 Root
626-5-09	26.774	H11	pDAB108626	SCBV-IM+I	AAD1	MAZ95	18.02	22.25	18.81	SUP	23.27	38.11	4.7428	626-5	Hemi	V3	Root	V3 Root
626-5-10	28.432	G11	pDAB108626	SCBV-IM+I	AAD1	MAZ95	19.18	23.14	15.51	SUP	24.89	52.12	4.8294	626-5	Hemi	V3	Root	V3 Root
626-5-11	20.3259	B11	pDAB108626	SCBV-IM+I	AAD1	MAZ95	20.3	24.55	19.03	SUP	24.74	21.71	4.3452	626-5	Hemi	V3	Root	V3 Root
626-5-13	17.0912	E11	pDAB108626	SCBV-IM+I	AAD1	MAZ95	18.56	22.21	12.51	SUP	23.11	23.35	4.0952	626-5	Hemi	V3	Root	V3 Root
626-5-14	15.6856	A11	pDAB108626	SCBV-IM+I	AAD1	MAZ95	18.18	21.57	10.51	SUP	22.73	23.41	3.9714	626-5	Hemi	V3	Root	V3 Root
652-1-01	2.0895	D4	pDAB108652	OsActin	AAD1	MAZ95	21.84	23.15	2.468	SUP	22.67	1.77	1.0631	652-1	Hemi	V3	Root	V3 Root
652-1-03	0.5041	F3	pDAB108652	OsActin	AAD1	MAZ95	25.69	25.26	0.7441	SUP	24.14	0.34	-0.9882	652-1	Hemi	V3	Root	V3 Root
652-1-04	1.3473	F4	pDAB108652	OsActin	AAD1	MAZ95	23.81	24.7	1.855	SUP	23.78	0.98	0.43	652-1	Hemi	V3	Root	V3 Root
652-1-06	0.4543	A4	pDAB108652	OsActin	AAD1	MAZ95	26.39	26.16	0.8566	SUP	24.33	0.24	-1.1384	652-1	Hemi	V3	Root	V3 Root
652-1-07	1.5876	B4	pDAB108652	OsActin	AAD1	MAZ95	22.89	23.87	1.983	SUP	23.23	1.27	0.6668	652-1	Hemi	V3	Root	V3 Root
652-1-08	2.1545	E4	pDAB108652	OsActin	AAD1	MAZ95	21.61	22.57	1.943	SUP	22.86	2.39	1.1073	652-1	Hemi	V3	Root	V3 Root
652-1-11	1.3848	C4	pDAB108652	OsActin	AAD1	MAZ95	23.11	24.11	2.009	SUP	23.04	0.95	0.4697	652-1	Hemi	V3	Root	V3 Root
652-1-13	1.3689	G3	pDAB108652	OsActin	AAD1	MAZ95	23.43	24.18	1.673	SUP	23.6	1.12	0.453	652-1	Hemi	V3	Root	V3 Root
652-1-15	1.5018	H3	pDAB108652	OsActin	AAD1	MAZ95	22.99	24.19	2.292	SUP	22.97	0.98	0.5867	652-1	Hemi	V3	Root	V3 Root
652-2-01	2.7721	C5	pDAB108652	OsActin	AAD1	MAZ95	21.1	22.92	3.53	SUP	22.22	2.18	1.471	652-2	Hemi	V3	Root	V3 Root
652-2-03	0.6832	H5	pDAB108652	OsActin	AAD1	MAZ95	24.94	24.83	0.9299	SUP	23.94	0.5	-0.5497	652-2	Hemi	V3	Root	V3 Root
652-2-04	2.8657	F5	pDAB108652	OsActin	AAD1	MAZ95	20.99	22.35	2.564	SUP	22.67	3.2	1.5189	652-2	Hemi	V3	Root	V3 Root
652-2-05	1.2742	G5	pDAB108652	OsActin	AAD1	MAZ95	23.92	24.6	1.606	SUP	23.93	1.01	0.3496	652-2	Hemi	V3	Root	V3 Root
652-2-06	1.6951	A6	pDAB108652	OsActin	AAD1	MAZ95	22.29	23.79	2.828	SUP	22.32	1.02	0.7613	652-2	Hemi	V3	Root	V3 Root
652-2-07	2.6923	B5	pDAB108652	OsActin	AAD1	MAZ95	21.24	22.33	2.117	SUP	23.02	3.42	1.4289	652-2	Hemi	V3	Root	V3 Root
652-2-08	2.0566	E5	pDAB108652	OsActin	AAD1	MAZ95	21.36	22.22	1.816	SUP	22.58	2.33	1.0402	652-2	Hemi	V3	Root	V3 Root
652-2-11	0.0053	A5	pDAB108652	OsActin	AAD1	MAZ95	33.35	26.65	0.00965	SUP	24.91	0	-7.5675	652-2	Hemi	V3	Root	V3 Root
652-2-15	1.302	D5	pDAB108652	OsActin	AAD1	MAZ95	23.93	24.73	1.734	SUP	23.9	0.98	0.3807	652-2	Hemi	V3	Root	V3 Root
652-3-02	0.8723	C7	pDAB108652	OsActin	AAD1	MAZ95	24.94	25.34	1.316	SUP	24.15	0.58	-0.1971	652-3	Hemi	V3	Root	V3 Root
652-3-04	0.9832	F6	pDAB108652	OsActin	AAD1	MAZ95	25.39	26.12	1.657	SUP	24.62	0.58	-0.0244	652-3	Hemi	V3	Root	V3 Root
652-3-05	1.1465	C6	pDAB108652	OsActin	AAD1	MAZ95	23.21	24.01	1.742	SUP	22.81	0.75	0.1973	652-3	Hemi	V3	Root	V3 Root
652-3-06	2.0244	E6	pDAB108652	OsActin	AAD1	MAZ95	21.92	22.93	2.005	SUP	22.96	2.04	1.0175	652-3	Hemi	V3	Root	V3 Root
652-3-09	0.7678	D6	pDAB108652	OsActin	AAD1	MAZ95	24.54	24.9	1.278	SUP	23.43	0.46	-0.3812	652-3	Hemi	V3	Root	V3 Root
652-3-10	0.7638	B6	pDAB108652	OsActin	AAD1	MAZ95	23.97	24.27	1.236	SUP	22.88	0.47	-0.3887	652-3	Hemi	V3	Root	V3 Root
652-3-11	1.5788	A7	pDAB108652	OsActin	AAD1	MAZ95	22.66	23.43	1.705	SUP	23.21	1.46	0.6589	652-3	Hemi	V3	Root	V3 Root
652-3-12	0.8676	D7	pDAB108652	OsActin	AAD1	MAZ95	23.99	24.58	1.504	SUP	22.99	0.5	-0.2049	652-3	Hemi	V3	Root	V3 Root
652-3-13	1.294	H6	pDAB108652	OsActin	AAD1	MAZ95	22.85	23.31	1.377	SUP	23.13	1.22	0.3718	652-3	Hemi	V3	Root	V3 Root
652-3-14	1.1092	G6	pDAB108652	OsActin	AAD1	MAZ95	23.23	23.99	1.691	SUP	22.77	0.73	0.1495	652-3	Hemi	V3	Root	V3 Root
652-3-15	0.5249	B7	pDAB108652	OsActin	AAD1	MAZ95	27.34	27.15	0.8728	SUP	25.68	0.32	-0.9298	652-3	Hemi	V3	Root	V3 Root
652-4-05	2.5125	B8	pDAB108652	OsActin	AAD1	MAZ95	22.25	23.21	1.943	SUP	23.95	3.25	1.3291	652-4	Hemi	V3	Root	V3 Root
652-4-06	1.4466	C8	pDAB108652	OsActin	AAD1	MAZ95	21.75	21.94	1.136	SUP	22.64	1.84	0.5326	652-4	Hemi	V3	Root	V3 Root
652-4-08	2.1891	E8	pDAB108652	OsActin	AAD1	MAZ95	21.31	22.35	2.062	SUP	22.53	2.32	1.1303	652-4	Hemi	V3	Root	V3 Root
652-4-13	1.4255	D8	pDAB108652	OsActin	AAD1	MAZ95	21.63	21.79	1.114	SUP	22.5	1.82	0.5114	652-4	Hemi	V3	Root	V3 Root
652-4-15	1.4504	H7	pDAB108652	OsActin	AAD1	MAZ95	22.67	23.19	1.432	SUP	23.22	1.47	0.5364	652-4	Hemi	V3	Root	V3 Root
652-4-16	0.647	A8	pDAB108652	OsActin	AAD1	MAZ95	24.07	24.45	1.299	SUP	22.44	0.32	-0.6281	652-4	Hemi	V3	Root	V3 Root
652-5-01	2.3676	C9	pDAB108652	OsActin	AAD1	MAZ95	21.04	22.23	2.287	SUP	22.33	2.45	1.2434	652-5	Hemi	V3	Root	V3 Root
652-5-07	1.2267	B9	pDAB108652	OsActin	AAD1	MAZ95	23.62	24.15	1.447	SUP	23.68	1.04	0.2948	652-5	Hemi	V3	Root	V3 Root
652-5-08	0.3254	D9	pDAB108652	OsActin	AAD1	MAZ95	25.79	24.81	0.5073	SUP	23.53	0.21	-1.6198	652-5	Hemi	V3	Root	V3 Root
652-5-09	0.5812	A9	pDAB108652	OsActin	AAD1	MAZ95	25.33	24.91	0.7479	SUP	24.18	0.45	-0.783	652-5	Hemi	V3	Root	V3 Root
652-5-10	0.2662	G8	pDAB108652	OsActin	AAD1	MAZ95	26.46	25.23	0.4249	SUP	23.88	0.17	-1.9093	652-5	Hemi	V3	Root	V3 Root
652-5-11	2.6453	F8	pDAB108652	OsActin	AAD1	MAZ95	21.45	22.73	2.434	SUP	22.97	2.88	1.4034	652-5	Hemi	V3	Root	V3 Root
652-5-15	2.5212	H8	pDAB108652	OsActin	AAD1	MAZ95	20.54	21.38	1.781	SUP	22.38	3.57	1.3341	652-5	Hemi	V3	Root	V3 Root
812-1-01	18.8337	F8	pDAB109812	SCBV-UM	AAD1	MAZ95	18.86	23.6	26.69	SUP	22.59	13.29	4.2352	812-1	Hemi	V3	Root	V3 Root
812-1-02	21.1726	E8	pDAB109812	SCBV-UM	AAD1	MAZ95	18.54	22.59	16.56	SUP	23.3	27.07	4.4041	812-1	Hemi	V3	Root	V3 Root
812-1-03	18.1748	D8	pDAB109812	SCBV-UM	AAD1	MAZ95	19.26	23.25	15.95	SUP	23.63	20.71	4.1839	812-1	Hemi	V3	Root	V3 Root
812-1-10	23.0431	B8	pDAB109812	SCBV-UM	AAD1	MAZ95	18.76	23.17	21.18	SUP	23.41	25.07	4.5263	812-1	Hemi	V3	Root	V3 Root
812-1-11	20.2997	C8	pDAB109812	SCBV-UM	AAD1	MAZ95	18.43	22.86	21.44	SUP	22.7	19.22	4.3434	812-1	Hemi	V3	Root	V3 Root
812-2-01	20.7642	C9	pDAB109812	SCBV-UM	AAD1	MAZ95	18.35	22.33	15.77	SUP	23.12	27.34	4.376	812-2	Hemi	V3	Root	V3 Root
812-2-02	26.3409	B9	pDAB109812	SCBV-UM	AAD1	MAZ95	21.5	26.45	30.92	SUP	25.99	22.44	4.7192	812-2	Hemi	V3	Root	V3 Root
812-2-03	26.7937	D9	pDAB109812	SCBV-UM	AAD1	MAZ95	19.27	24.65	41.69	SUP	23.38	17.22	4.7438	812-2	Hemi	V3	Root	V3 Root
812-2-04	22.6557	G8	pDAB109812	SCBV-UM	AAD1	MAZ95	18.79	23.13	20.2	SUP	23.46	25.41	4.5018	812-2	Hemi	V3	Root	V3 Root
812-2-06	25.9188	A9	pDAB109812	SCBV-UM	AAD1	MAZ95	18.76	23.7	30.83	SUP	23.2	21.79	4.6959	812-2	Hemi	V3	Root	V3 Root
812-2-09	29.0608	F9	pDAB109812	SCBV-UM	AAD1	MAZ95	18.86	23.93	33.66	SUP	23.51	25.09	4.861	812-2	Hemi	V3	Root	V3 Root
812-2-10	24.889	A10	pDAB109812	SCBV-UM	AAD1	MAZ95	18.26	22.98	26.36	SUP	22.82	23.5	4.6374	812-2	Hemi	V3	Root	V3 Root
812-2-11	26.41	G9	pDAB109812	SCBV-UM	AAD1	MAZ95	18.7	23.3	24.21	SUP	23.55	28.81	4.723	812-2	Hemi	V3	Root	V3 Root
812-2-13	22.8707	H8	pDAB109812	SCBV-UM	AAD1	MAZ95	19.09	24.17	33.79	SUP	23.04	15.48	4.5154	812-2	Hemi	V3	Root	V3 Root
812-2-14	26.332	H9	pDAB109812	SCBV-UM	AAD1	MAZ95	19.25	24.05	27.97	SUP	23.88	24.79	4.7187	812-2	Hemi	V3	Root	V3 Root
812-2-16	32.9455	E9	pDAB109812	SCBV-UM	AAD1	MAZ95	18.67	24.07	42.07	SUP	23.36	25.8	5.042	812-2	Hemi	V3	Root	V3 Root
812-3-01	23.6655	D10	pDAB109812	SCBV-UM	AAD1	MAZ95	18.68	23.45	27.24	SUP	23.05	20.56	4.5647	812-3	Hemi	V3	Root	V3 Root
812-3-04	31.9345	F10	pDAB109812	SCBV-UM	AAD1	MAZ95	18.77	23.88	34.57	SUP	23.65	29.5	4.997	812-3	Hemi	V3	Root	V3 Root
812-3-05	22.3752	B10	pDAB109812	SCBV-UM	AAD1	MAZ95	18.78	23.34	23.56	SUP	23.19	21.25	4.4838	812-3	Hemi	V3	Root	V3 Root
812-3-11	19.8709	E10	pDAB109812	SCBV-UM	AAD1	MAZ95	19.25	23.59	20.28	SUP	23.53	19.47	4.3126	812-3	Hemi	V3	Root	V3 Root
812-3-13	20.7944	C10	pDAB109812	SCBV-UM	AAD1	MAZ95	18.8	23.06	19.15	SUP	23.3	22.58	4.3781	812-3	Hemi	V3	Root	V3 Root
812-3-15	19.9716	G10	pDAB109812	SCBV-UM	AAD1	MAZ95	20.61	25.37	27.06	SUP	24.5	14.74	4.3199	812-3	Hemi	V3	Root	V3 Root
812-4-06	6.2582	A11	pDAB109812	SCBV-UM	AAD1	MAZ95	20.85	23.08	4.668	SUP	23.92	8.39	2.6457	812-4	Hemi	V3	Root	V3 Root
812-4-08	4.0134	C11	pDAB109812	SCBV-UM	AAD1	MAZ95	21.01	22.76	3.381	SUP	23.26	4.76	2.0048	812-4	Hemi	V3	Root	V3 Root
812-4-09	6.8475	B11	pDAB109812	SCBV-UM	AAD1	MAZ95	21.84	24.83	7.935	SUP	24.41	5.91	2.7756	812-4	Hemi	V3	Root	V3 Root
812-4-11	4.8802	D11	pDAB109812	SCBV-UM	AAD1	MAZ95	21.21	23.61	5.289	SUP	23.38	4.5	2.2869	812-4	Hemi	V3	Root	V3 Root
812-4-14	2.7109	H10	pDAB109812	SCBV-UM	AAD1	MAZ95	21.62	22.74	2.164	SUP	23.39	3.4	1.4388	812-4	Hemi	V3	Root	V3 Root
812-4-15	3.9888	E11	pDAB109812	SCBV-UM	AAD1	MAZ95	21.65	23.83	4.529	SUP	23.47	3.51	1.9959	812-4	Hemi	V3	Root	V3 Root
812-5-03	21.5683	B12	pDAB109812	SCBV-UM	AAD1	MAZ95	19.29	23.05	13.61	SUP	24.38	34.18	4.4308	812-5	Hemi	V3	Root	V3 Root
812-5-05	17.2151	H11	pDAB109812	SCBV-UM	AAD1	MAZ95	19.76	24.01	19.12	SUP	23.71	15.5	4.1056	812-5	Hemi	V3	Root	V3 Root
812-5-06	30.3789	F11	pDAB109812	SCBV-UM	AAD1	MAZ95	18.88	23.64	27.04	SUP	23.97	34.13	4.925	812-5	Hemi	V3	Root	V3 Root
812-5-08	22.4008	A12	pDAB109812	SCBV-UM	AAD1	MAZ95	19.09	23.16	16.76	SUP	24	29.94	4.4855	812-5	Hemi	V3	Root	V3 Root
812-5-14	9.4267	G11	pDAB109812	SCBV-UM	AAD1	MAZ95	21	24.57	11.88	SUP	23.91	7.48	3.2368	812-5	Hemi	V3	Root	V3 Root
100-1-03	1.247	A9	pDAB102100	ZmUbi	AAD1	EFA	20.94	22.24	2.452	GDH	20.28	0.63	0.3185	100-1	Hemi	R1	Silk	R1 Silk
100-1-10	1.4645	F6	pDAB102100	ZmUbi	AAD1	EFA	20.8	22.21	2.652	GDH	20.49	0.81	0.5504	100-1	Hemi	R1	Silk	R1 Silk
100-3-08	0.9994	G2	pDAB102100	ZmUbi	AAD1	EFA	21.3	22.14	1.793	GDH	20.46	0.56	-8.00E-04	100-3	Hemi	R1	Silk	R1 Silk
100-3-13	0.8512	D6	pDAB102100	ZmUbi	AAD1	EFA	21.36	21.88	1.441	GDH	20.37	0.5	-0.2324	100-3	Hemi	R1	Silk	R1 Silk
100-3-14	1.0958	C9	pDAB102100	ZmUbi	AAD1	EFA	21.21	22.09	1.845	GDH	20.59	0.65	0.132	100-3	Hemi	R1	Silk	R1 Silk
100-3-15	1.2329	B3	pDAB102100	ZmUbi	AAD1	EFA	21.06	22.33	2.408	GDH	20.4	0.63	0.302	100-3	Hemi	R1	Silk	R1 Silk
100-5-01	1.355	G4	pDAB102100	ZmUbi	AAD1	EFA	20.9	22.07	2.259	GDH	20.6	0.81	0.4383	100-5	Hemi	R1	Silk	R1 Silk
100-5-02	0.6585	G11	pDAB102100	ZmUbi	AAD1	EFA	21.5	21.89	1.302	GDH	19.92	0.33	-0.6028	100-5	Hemi	R1	Silk	R1 Silk
100-5-11	1.1746	F11	pDAB102100	ZmUbi	AAD1	EFA	21.1	22.3	2.298	GDH	20.36	0.6	0.2322	100-5	Hemi	R1	Silk	R1 Silk
115-2-04	0.2718	E12	pDAB102115	OsUbi	AAD1	EFA	23.2	22.15	0.4824	GDH	20.49	0.15	-1.8796	115-2	Hemi	R1	Silk	R1 Silk
115-2-06	0.2303	E6	pDAB102115	OsUbi	AAD1	EFA	23.11	21.87	0.4223	GDH	20.12	0.13	-2.1184	115-2	Hemi	R1	Silk	R1 Silk
115-2-12	0.2717	F8	pDAB102115	OsUbi	AAD1	EFA	22.76	21.89	0.5469	GDH	19.87	0.14	-1.8798	115-2	Hemi	R1	Silk	R1 Silk
115-3-08	0.2615	C5	pDAB102115	OsUbi	AAD1	EFA	22.76	21.68	0.4711	GDH	19.98	0.15	-1.9349	115-3	Hemi	R1	Silk	R1 Silk
115-3-12	0.2571	B12	pDAB102115	OsUbi	AAD1	EFA	22.97	21.91	0.4798	GDH	20.11	0.14	-1.9594	115-3	Hemi	R1	Silk	R1 Silk
115-4-02	0.266	B9	pDAB102115	OsUbi	AAD1	EFA	23.08	22.05	0.4894	GDH	20.29	0.14	-1.9104	115-4	Hemi	R1	Silk	R1 Silk
115-4-03	0.2743	D7	pDAB102115	OsUbi	AAD1	EFA	23.35	22.43	0.5271	GDH	20.54	0.14	-1.8664	115-4	Hemi	R1	Silk	R1 Silk
115-5-03	0.2317	D8	pDAB102115	OsUbi	AAD1	EFA	23.03	21.88	0.4525	GDH	19.95	0.12	-2.1099	115-5	Hemi	R1	Silk	R1 Silk
115-5-07	0.2202	G7	pDAB102115	OsUbi	AAD1	EFA	23.41	22.04	0.3859	GDH	20.42	0.13	-2.1828	115-5	Hemi	R1	Silk	R1 Silk
115-5-10	0.2929	D9	pDAB102115	OsUbi	AAD1	EFA	22.95	22.09	0.5506	GDH	20.27	0.16	-1.7716	115-5	Hemi	R1	Silk	R1 Silk
624-2-01	0.3513	B5	pDAB108624	CmActin	AAD1	EFA	22.92	22.08	0.5572	GDH	20.75	0.22	-1.5092	624-2	Hemi	R1	Silk	R1 Silk
624-2-02	0.4401	D12	pDAB108624	CmActin	AAD1	EFA	22.75	22.43	0.8053	GDH	20.69	0.24	-1.1841	624-2	Hemi	R1	Silk	R1 Silk
624-2-05	0.3078	F7	pDAB108624	CmActin	AAD1	EFA	23.5	22.75	0.5941	GDH	20.85	0.16	-1.6998	624-2	Hemi	R1	Silk	R1 Silk
624-2-09	0.4123	H4	pDAB108624	CmActin	AAD1	EFA	22.42	22.02	0.7566	GDH	20.27	0.22	-1.2782	624-2	Hemi	R1	Silk	R1 Silk
624-4-02	0.2955	C7	pDAB108624	CmActin	AAD1	EFA	23.18	22.21	0.5123	GDH	20.62	0.17	-1.759	624-4	Hemi	R1	Silk	R1 Silk
624-4-04	0.3145	E3	pDAB108624	CmActin	AAD1	EFA	24.8	23.46	0.3957	GDH	22.8	0.25	-1.6688	624-4	Hemi	R1	Silk	R1 Silk
624-4-13	0.2536	G5	pDAB108624	CmActin	AAD1	EFA	23.65	22.39	0.418	GDH	20.95	0.15	-1.9792	624-4	Hemi	R1	Silk	R1 Silk
624-4-15	0.2746	C3	pDAB108624	CmActin	AAD1	EFA	23.31	22.14	0.4466	GDH	20.74	0.17	-1.8648	624-4	Hemi	R1	Silk	R1 Silk
624-5-10	0.0065	D2	pDAB108624	CmActin	AAD1	EFA	28.69	22.1	0.0103	GDH	20.76	0	-7.2674	624-5	Hemi	R1	Silk	R1 Silk
624-5-12	0.0062	G6	pDAB108624	CmActin	AAD1	EFA	28.75	22.27	0.0112	GDH	20.56	0	-7.334	624-5	Hemi	R1	Silk	R1 Silk
624-5-14	0.0057	E5	pDAB108624	CmActin	AAD1	EFA	28.95	22.11	0.00873	GDH	20.89	0	-7.4493	624-5	Hemi	R1	Silk	R1 Silk
625-1-03	0.0755	E11	pDAB108625	SCBV-IM	AAD1	EFA	24.9	22.04	0.1374	GDH	20.31	0.04	-3.7271	625-1	Hemi	R1	Silk	R1 Silk
625-1-10	0.0336	E8	pDAB108625	SCBV-IM	AAD1	EFA	26.19	22.07	0.0576	GDH	20.51	0.02	-4.8954	625-1	Hemi	R1	Silk	R1 Silk
625-1-11	0.0429	H2	pDAB108625	SCBV-IM	AAD1	EFA	25.95	22.23	0.0758	GDH	20.59	0.02	-4.5423	625-1	Hemi	R1	Silk	R1 Silk
625-1-12	0.0975	F2	pDAB108625	SCBV-IM	AAD1	EFA	24.3	21.54	0.1481	GDH	20.34	0.06	-3.3583	625-1	Hemi	R1	Silk	R1 Silk
625-4-08	0.0306	B2	pDAB108625	SCBV-IM	AAD1	EFA	26.2	21.87	0.0496	GDH	20.48	0.02	-5.0295	625-4	Hemi	R1	Silk	R1 Silk
625-4-11	0.0286	A10	pDAB108625	SCBV-IM	AAD1	EFA	26.67	22.32	0.0491	GDH	20.76	0.02	-5.1261	625-4	Hemi	R1	Silk	R1 Silk
625-4-14	0.0563	F1	pDAB108625	SCBV-IM	AAD1	EFA	25.78	22.34	0.0919	GDH	20.93	0.03	-4.1505	625-4	Hemi	R1	Silk	R1 Silk
625-5-07	0.0694	E2	pDAB108625	SCBV-IM	AAD1	EFA	24.96	21.94	0.1229	GDH	20.29	0.04	-3.8487	625-5	Hemi	R1	Silk	R1 Silk
625-5-11	0.0297	H10	pDAB108625	SCBV-IM	AAD1	EFA	26.81	22.55	0.0523	GDH	20.92	0.02	-5.0719	625-5	Hemi	R1	Silk	R1 Silk
625-5-12	0.052	H5	pDAB108625	SCBV-IM	AAD1	EFA	25.67	22.13	0.0859	GDH	20.68	0.03	-4.2649	625-5	Hemi	R1	Silk	R1 Silk
625-5-13	0.0376	E9	pDAB108625	SCBV-IM	AAD1	EFA	25.8	21.88	0.0659	GDH	20.25	0.02	-4.7349	625-5	Hemi	R1	Silk	R1 Silk
626-1-01	0.221	D4	pDAB108626	SCBV-IM+I	AAD1	EFA	23.88	22.57	0.4037	GDH	20.83	0.12	-2.1778	626-1	Hemi	R1	Silk	R1 Silk
626-1-02	0.2625	A11	pDAB108626	SCBV-IM+I	AAD1	EFA	22.98	21.87	0.4645	GDH	20.23	0.15	-1.9293	626-1	Hemi	R1	Silk	R1 Silk
626-1-05	0.285	H3	pDAB108626	SCBV-IM+I	AAD1	EFA	23.72	22.74	0.5047	GDH	21.09	0.16	-1.8111	626-1	Hemi	R1	Silk	R1 Silk
626-1-14	0.178	D3	pDAB108626	SCBV-IM+I	AAD1	EFA	23.76	22.05	0.3067	GDH	20.48	0.1	-2.4901	626-1	Hemi	R1	Silk	R1 Silk
626-3-02	0.175	A4	pDAB108626	SCBV-IM+I	AAD1	EFA	24.25	22.66	0.3324	GDH	20.81	0.09	-2.5148	626-3	Hemi	R1	Silk	R1 Silk
626-3-07	0.2364	C6	pDAB108626	SCBV-IM+I	AAD1	EFA	23.48	22.23	0.4211	GDH	20.57	0.13	-2.0808	626-3	Hemi	R1	Silk	R1 Silk
626-3-09	0.1018	D5	pDAB108626	SCBV-IM+I	AAD1	EFA	24.52	22.16	0.1951	GDH	20.29	0.05	-3.2964	626-3	Hemi	R1	Silk	R1 Silk
626-4-03	0.0874	C12	pDAB108626	SCBV-IM+I	AAD1	EFA	25.4	22.58	0.1414	GDH	21.19	0.05	-3.5165	626-4	Hemi	R1	Silk	R1 Silk
626-4-11	0.1032	F9	pDAB108626	SCBV-IM+I	AAD1	EFA	24.5	22.08	0.1876	GDH	20.36	0.06	-3.2761	626-4	Hemi	R1	Silk	R1 Silk
626-4-13	0.1047	C2	pDAB108626	SCBV-IM+I	AAD1	EFA	24.5	22.05	0.1837	GDH	20.43	0.06	-3.2554	626-4	Hemi	R1	Silk	R1 Silk
652-1-01	0.3114	B8	pDAB108652	OsActin	AAD1	EFA	22.83	22.02	0.5738	GDH	20.26	0.17	-1.6831	652-1	Hemi	R1	Silk	R1 Silk
652-1-06	0.3767	C11	pDAB108652	OsActin	AAD1	EFA	22.25	21.72	0.6926	GDH	19.96	0.2	-1.4085	652-1	Hemi	R1	Silk	R1 Silk
652-1-09	0.3046	G10	pDAB108652	OsActin	AAD1	EFA	23.8	22.81	0.5032	GDH	21.36	0.18	-1.7149	652-1	Hemi	R1	Silk	R1 Silk
652-1-15	0.4432	F12	pDAB108652	OsActin	AAD1	EFA	22.89	22.32	0.6765	GDH	21.1	0.29	-1.1741	652-1	Hemi	R1	Silk	R1 Silk
652-2-01	0.3837	C8	pDAB108652	OsActin	AAD1	EFA	22.55	21.98	0.6739	GDH	20.35	0.22	-1.3818	652-2	Hemi	R1	Silk	R1 Silk
652-2-04	0.3467	C10	pDAB108652	OsActin	AAD1	EFA	23.03	22.24	0.5799	GDH	20.76	0.21	-1.5282	652-2	Hemi	R1	Silk	R1 Silk
652-2-05	0.3384	A12	pDAB108652	OsActin	AAD1	EFA	22.95	22.1	0.5573	GDH	20.67	0.21	-1.5631	652-2	Hemi	R1	Silk	R1 Silk
652-3-05	0.3846	C4	pDAB108652	OsActin	AAD1	EFA	23.1	22.49	0.6552	GDH	20.96	0.23	-1.3784	652-3	Hemi	R1	Silk	R1 Silk
652-3-09	0.2961	H11	pDAB108652	OsActin	AAD1	EFA	23.68	22.66	0.4942	GDH	21.18	0.18	-1.7559	652-3	Hemi	R1	Silk	R1 Silk
652-3-15	0.2934	A3	pDAB108652	OsActin	AAD1	EFA	23.18	22.08	0.4667	GDH	20.74	0.18	-1.7693	652-3	Hemi	R1	Silk	R1 Silk
812-1-01	0.1051	E10	pDAB109812	SCBV-UM	AAD1	EFA	24.54	22.05	0.1781	GDH	20.53	0.06	-3.2504	812-1	Hemi	R1	Silk	R1 Silk
812-1-02	0.106	B11	pDAB109812	SCBV-UM	AAD1	EFA	24.65	22.11	0.173	GDH	20.7	0.06	-3.2384	812-1	Hemi	R1	Silk	R1 Silk
812-1-03	0.1372	E7	pDAB109812	SCBV-UM	AAD1	EFA	24.4	22.28	0.2312	GDH	20.78	0.08	-2.8658	812-1	Hemi	R1	Silk	R1 Silk
812-1-11	0.1553	G8	pDAB109812	SCBV-UM	AAD1	EFA	24.59	22.54	0.2418	GDH	21.26	0.1	-2.6865	812-1	Hemi	R1	Silk	R1 Silk
812-3-01	0.1072	D1	pDAB109812	SCBV-UM	AAD1	EFA	24.95	22.53	0.1862	GDH	20.93	0.06	-3.2218	812-3	Hemi	R1	Silk	R1 Silk
812-3-05	0.1004	F10	pDAB109812	SCBV-UM	AAD1	EFA	24.8	22.49	0.2022	GDH	20.47	0.05	-3.3155	812-3	Hemi	R1	Silk	R1 Silk
812-3-13	0.1219	B10	pDAB109812	SCBV-UM	AAD1	EFA	24.46	22.13	0.1991	GDH	20.72	0.07	-3.0366	812-3	Hemi	R1	Silk	R1 Silk
812-5-03	0.1974	B4	pDAB109812	SCBV-UM	AAD1	EFA	24.44	22.93	0.351	GDH	21.27	0.11	-2.3409	812-5	Hemi	R1	Silk	R1 Silk
812-5-05	0.1348	H7	pDAB109812	SCBV-UM	AAD1	EFA	24.73	22.63	0.2323	GDH	21.06	0.08	-2.8913	812-5	Hemi	R1	Silk	R1 Silk
812-5-14	0.1165	D10	pDAB109812	SCBV-UM	AAD1	EFA	24.23	22.08	0.2253	GDH	20.18	0.06	-3.1021	812-5	Hemi	R1	Silk	R1 Silk
100-1-02	2.9116	A5	pDAB102100	ZmUbi	AAD1	GDH	22.1	21.77	0.793	TIP	25.52	10.69	1.5418	100-1	Hemi	R1	Tassel	R1 Tassel
100-1-03	2.0016	A9	pDAB102100	ZmUbi	AAD1	GDH	23.16	22.34	0.5661	TIP	25.98	7.08	1.0011	100-1	Hemi	R1	Tassel	R1 Tassel
100-1-06	2.2799	F3	pDAB102100	ZmUbi	AAD1	GDH	21.13	20.67	0.7281	TIP	23.96	7.14	1.189	100-1	Hemi	R1	Tassel	R1 Tassel
100-1-10	1.7954	F6	pDAB102100	ZmUbi	AAD1	GDH	21.99	20.9	0.4688	TIP	24.77	6.88	0.8443	100-1	Hemi	R1	Tassel	R1 Tassel
100-3-08	1.4666	G2	pDAB102100	ZmUbi	AAD1	GDH	20.75	19.45	0.4063	TIP	23.15	5.29	0.5525	100-3	Hemi	R1	Tassel	R1 Tassel
100-3-13	1.9845	D6	pDAB102100	ZmUbi	AAD1	GDH	21.67	20.96	0.6137	TIP	24.35	6.42	0.9888	100-3	Hemi	R1	Tassel	R1 Tassel
100-3-14	1.6254	C9	pDAB102100	ZmUbi	AAD1	GDH	22.33	21.24	0.4691	TIP	24.83	5.63	0.7008	100-3	Hemi	R1	Tassel	R1 Tassel
100-3-15	1.8974	B3	pDAB102100	ZmUbi	AAD1	GDH	21.12	20.52	0.6612	TIP	23.56	5.45	0.924	100-3	Hemi	R1	Tassel	R1 Tassel
100-5-01	1.7477	G4	pDAB102100	ZmUbi	AAD1	GDH	21	20	0.5012	TIP	23.61	6.09	0.8054	100-5	Hemi	R1	Tassel	R1 Tassel
100-5-04	1.4277	G1	pDAB102100	ZmUbi	AAD1	GDH	22.76	21.44	0.4015	TIP	25.1	5.08	0.5137	100-5	Hemi	R1	Tassel	R1 Tassel
100-5-11	1.7236	F11	pDAB102100	ZmUbi	AAD1	GDH	22.92	21.9	0.4939	TIP	25.51	6.02	0.7854	100-5	Hemi	R1	Tassel	R1 Tassel
115-2-04	0.54	E12	pDAB102115	OsUbi	AAD1	GDH	24.62	21.86	0.1477	TIP	25.6	1.97	-0.8891	115-2	Hemi	R1	Tassel	R1 Tassel
115-2-06	0.4675	E6	pDAB102115	OsUbi	AAD1	GDH	23.71	20.97	0.1503	TIP	24.25	1.45	-1.097	115-2	Hemi	R1	Tassel	R1 Tassel
115-2-12	0.594	F8	pDAB102115	OsUbi	AAD1	GDH	23.87	21.36	0.1745	TIP	24.89	2.02	-0.7515	115-2	Hemi	R1	Tassel	R1 Tassel
115-2-14	0.7041	E1	pDAB102115	OsUbi	AAD1	GDH	24.1	21.6	0.1778	TIP	25.57	2.79	-0.5062	115-2	Hemi	R1	Tassel	R1 Tassel
115-3-08	0.558	C5	pDAB102115	OsUbi	AAD1	GDH	24.24	21.46	0.1462	TIP	25.33	2.13	-0.8416	115-3	Hemi	R1	Tassel	R1 Tassel
115-3-12	0.513	B12	pDAB102115	OsUbi	AAD1	GDH	25.3	22.72	0.1673	TIP	25.96	1.57	-0.963	115-3	Hemi	R1	Tassel	R1 Tassel
115-4-02	0.6075	B9	pDAB102115	OsUbi	AAD1	GDH	23.18	20.74	0.1845	TIP	24.18	2	-0.7192	115-4	Hemi	R1	Tassel	R1 Tassel
115-4-03	0.3706	D7	pDAB102115	OsUbi	AAD1	GDH	25.28	21.85	0.0926	TIP	25.85	1.48	-1.4322	115-4	Hemi	R1	Tassel	R1 Tassel
115-5-03	0.5635	D8	pDAB102115	OsUbi	AAD1	GDH	24.25	21.75	0.1773	TIP	25.09	1.79	-0.8275	115-5	Hemi	R1	Tassel	R1 Tassel
115-5-07	0.3955	G7	pDAB102115	OsUbi	AAD1	GDH	24.83	21.68	0.113	TIP	25.3	1.38	-1.3384	115-5	Hemi	R1	Tassel	R1 Tassel
115-5-10	1.2729	D9	pDAB102115	OsUbi	AAD1	GDH	21.92	20.7	0.4283	TIP	23.84	3.78	0.3481	115-5	Hemi	R1	Tassel	R1 Tassel
115-5-12	0.6457	A6	pDAB102115	OsUbi	AAD1	GDH	24.57	22.44	0.2292	TIP	25.43	1.82	-0.6311	115-5	Hemi	R1	Tassel	R1 Tassel
624-2-01	0.283	B5	pDAB108624	CmActin	AAD1	GDH	24.37	20.54	0.0703	TIP	24.56	1.14	-1.8213	624-2	Hemi	R1	Tassel	R1 Tassel
624-2-02	0.2949	D12	pDAB108624	CmActin	AAD1	GDH	24.8	21.03	0.0737	TIP	25.03	1.18	-1.7617	624-2	Hemi	R1	Tassel	R1 Tassel
624-2-05	0.2977	F7	pDAB108624	CmActin	AAD1	GDH	24.96	21.16	0.0717	TIP	25.27	1.24	-1.7481	624-2	Hemi	R1	Tassel	R1 Tassel
624-2-09	0.3175	H4	pDAB108624	CmActin	AAD1	GDH	24.74	21.06	0.078	TIP	25.11	1.29	-1.6554	624-2	Hemi	R1	Tassel	R1 Tassel
624-4-02	0.2255	C7	pDAB108624	CmActin	AAD1	GDH	25.46	21.35	0.0578	TIP	25.27	0.88	-2.149	624-4	Hemi	R1	Tassel	R1 Tassel
624-4-13	0.2326	G5	pDAB108624	CmActin	AAD1	GDH	25.69	21.6	0.0587	TIP	25.57	0.92	-2.1039	624-4	Hemi	R1	Tassel	R1 Tassel
624-4-15	0.2996	C3	pDAB108624	CmActin	AAD1	GDH	24.05	20.56	0.0892	TIP	24.06	1.01	-1.7391	624-4	Hemi	R1	Tassel	R1 Tassel
624-5-10	0.013	D2	pDAB108624	CmActin	AAD1	GDH	29.1	20.88	0.00335	TIP	24.78	0.05	-6.2689	624-5	Hemi	R1	Tassel	R1 Tassel
624-5-12	0.013	G6	pDAB108624	CmActin	AAD1	GDH	28.64	20.45	0.00344	TIP	24.28	0.05	-6.2702	624-5	Hemi	R1	Tassel	R1 Tassel
624-5-14	0.0132	E5	pDAB108624	CmActin	AAD1	GDH	29.18	20.83	0.00308	TIP	25.03	0.06	-6.243	624-5	Hemi	R1	Tassel	R1 Tassel
624-5-15	0.0269	H8	pDAB108624	CmActin	AAD1	GDH	28.24	21.32	0.00825	TIP	24.73	0.09	-5.2172	624-5	Hemi	R1	Tassel	R1 Tassel
625-1-03	0.4055	E11	pDAB108625	SCBV-IM	AAD1	GDH	24.43	21.26	0.1112	TIP	24.99	1.48	-1.3021	625-1	Hemi	R1	Tassel	R1 Tassel
625-1-10	0.2159	E8	pDAB108625	SCBV-IM	AAD1	GDH	23.89	19.69	0.0544	TIP	23.66	0.86	-2.2117	625-1	Hemi	R1	Tassel	R1 Tassel
625-1-11	0.2901	H2	pDAB108625	SCBV-IM	AAD1	GDH	24.33	20.66	0.0789	TIP	24.42	1.07	-1.7851	625-1	Hemi	R1	Tassel	R1 Tassel
625-4-08	0.3005	B2	pDAB108625	SCBV-IM	AAD1	GDH	22.97	19.37	0.0826	TIP	23.09	1.09	-1.7347	625-4	Hemi	R1	Tassel	R1 Tassel
625-4-11	0.2788	A10	pDAB108625	SCBV-IM	AAD1	GDH	24.51	20.86	0.0794	TIP	24.48	0.98	-1.8427	625-4	Hemi	R1	Tassel	R1 Tassel
625-4-16	0.4449	D11	pDAB108625	SCBV-IM	AAD1	GDH	24.18	21.37	0.1426	TIP	24.66	1.39	-1.1685	625-4	Hemi	R1	Tassel	R1 Tassel
625-5-11	0.2534	H10	pDAB108625	SCBV-IM	AAD1	GDH	25.21	21.34	0.0685	TIP	25.12	0.94	-1.9806	625-5	Hemi	R1	Tassel	R1 Tassel
625-5-12	0.2986	H5	pDAB108625	SCBV-IM	AAD1	GDH	24.85	21.21	0.0798	TIP	25.01	1.12	-1.7439	625-5	Hemi	R1	Tassel	R1 Tassel
625-5-13	0.2774	E9	pDAB108625	SCBV-IM	AAD1	GDH	23.93	20.17	0.074	TIP	23.98	1.04	-1.8499	625-5	Hemi	R1	Tassel	R1 Tassel
626-1-01	0.2046	D4	pDAB108626	SCBV-IM+I	AAD1	GDH	25.96	22.05	0.0666	TIP	25.29	0.63	-2.2888	626-1	Hemi	R1	Tassel	R1 Tassel
626-1-02	0.2251	A11	pDAB108626	SCBV-IM+I	AAD1	GDH	25.04	20.95	0.0586	TIP	24.83	0.86	-2.1516	626-1	Hemi	R1	Tassel	R1 Tassel
626-1-05	0.289	H3	pDAB108626	SCBV-IM+I	AAD1	GDH	25.48	21.91	0.0845	TIP	25.46	0.99	-1.7909	626-1	Hemi	R1	Tassel	R1 Tassel
626-1-14	0.2417	D3	pDAB108626	SCBV-IM+I	AAD1	GDH	25.42	21.61	0.0712	TIP	25.13	0.82	-2.0484	626-1	Hemi	R1	Tassel	R1 Tassel
626-3-02	0.5178	A4	pDAB108626	SCBV-IM+I	AAD1	GDH	23.76	20.89	0.1365	TIP	24.73	1.96	-0.9496	626-3	Hemi	R1	Tassel	R1 Tassel
626-3-09	0.5031	D5	pDAB108626	SCBV-IM+I	AAD1	GDH	23.07	20.08	0.1258	TIP	24.08	2.01	-0.9911	626-3	Hemi	R1	Tassel	R1 Tassel
626-4-03	0.5888	C12	pDAB108626	SCBV-IM+I	AAD1	GDH	23.17	20.25	0.1319	TIP	24.56	2.63	-0.7643	626-4	Hemi	R1	Tassel	R1 Tassel
626-4-11	0.7299	F9	pDAB108626	SCBV-IM+I	AAD1	GDH	23.23	20.98	0.2094	TIP	24.58	2.54	-0.4543	626-4	Hemi	R1	Tassel	R1 Tassel
626-4-12	0.8592	H6	pDAB108626	SCBV-IM+I	AAD1	GDH	23.16	21.18	0.2538	TIP	24.7	2.91	-0.2189	626-4	Hemi	R1	Tassel	R1 Tassel
626-4-13	0.7947	C2	pDAB108626	SCBV-IM+I	AAD1	GDH	23.5	21.25	0.2097	TIP	25.09	3.01	-0.3314	626-4	Hemi	R1	Tassel	R1 Tassel
652-1-01	0.2389	B8	pDAB108652	OsActin	AAD1	GDH	23.95	19.94	0.0617	TIP	23.84	0.92	-2.0656	652-1	Hemi	R1	Tassel	R1 Tassel
652-1-06	0.2984	C11	pDAB108652	OsActin	AAD1	GDH	25.22	21.69	0.0863	TIP	25.27	1.03	-1.7445	652-1	Hemi	R1	Tassel	R1 Tassel
652-1-09	0.2639	G10	pDAB108652	OsActin	AAD1	GDH	24.83	21.13	0.0766	TIP	24.7	0.91	-1.9219	652-1	Hemi	R1	Tassel	R1 Tassel
652-1-15	0.2925	F12	pDAB108652	OsActin	AAD1	GDH	25.24	21.87	0.0969	TIP	25.06	0.88	-1.7736	652-1	Hemi	R1	Tassel	R1 Tassel
652-2-01	0.4593	C8	pDAB108652	OsActin	AAD1	GDH	24.25	21.29	0.1284	TIP	24.96	1.64	-1.1225	652-2	Hemi	R1	Tassel	R1 Tassel
652-2-04	0.383	C10	pDAB108652	OsActin	AAD1	GDH	24.69	21.36	0.0992	TIP	25.26	1.48	-1.3844	652-2	Hemi	R1	Tassel	R1 Tassel
652-2-05	0.4075	A12	pDAB108652	OsActin	AAD1	GDH	25	21.79	0.1079	TIP	25.63	1.54	-1.2951	652-2	Hemi	R1	Tassel	R1 Tassel
652-3-04	0.3121	A7	pDAB108652	OsActin	AAD1	GDH	25.6	21.79	0.0715	TIP	26.05	1.36	-1.6801	652-3	Hemi	R1	Tassel	R1 Tassel
652-3-05	0.351	C4	pDAB108652	OsActin	AAD1	GDH	24.57	21.11	0.0907	TIP	25.02	1.36	-1.5106	652-3	Hemi	R1	Tassel	R1 Tassel
652-3-09	0.3347	H11	pDAB108652	OsActin	AAD1	GDH	23.84	20.67	0.111	TIP	23.86	1.01	-1.5792	652-3	Hemi	R1	Tassel	R1 Tassel
812-1-01	0.6706	E10	pDAB109812	SCBV-UM	AAD1	GDH	24.82	22.27	0.1711	TIP	26.22	2.63	-0.5766	812-1	Hemi	R1	Tassel	R1 Tassel
812-1-02	0.8435	B11	pDAB109812	SCBV-UM	AAD1	GDH	23.29	21.14	0.2253	TIP	24.95	3.16	-0.2455	812-1	Hemi	R1	Tassel	R1 Tassel
812-1-03	0.5207	E7	pDAB109812	SCBV-UM	AAD1	GDH	23.27	20.33	0.1311	TIP	24.31	2.07	-0.9415	812-1	Hemi	R1	Tassel	R1 Tassel
812-1-11	0.5928	G8	pDAB109812	SCBV-UM	AAD1	GDH	22.87	20.09	0.1452	TIP	24.14	2.42	-0.7544	812-1	Hemi	R1	Tassel	R1 Tassel
812-3-01	0.6992	D1	pDAB109812	SCBV-UM	AAD1	GDH	23.84	21.43	0.1876	TIP	25.22	2.61	-0.5162	812-3	Hemi	R1	Tassel	R1 Tassel
812-3-05	0.7688	F10	pDAB109812	SCBV-UM	AAD1	GDH	22.4	20.12	0.2061	TIP	23.92	2.87	-0.3793	812-3	Hemi	R1	Tassel	R1 Tassel
812-3-13	0.8167	B10	pDAB109812	SCBV-UM	AAD1	GDH	22.81	20.71	0.2323	TIP	24.34	2.87	-0.2922	812-3	Hemi	R1	Tassel	R1 Tassel
812-5-03	0.6522	B4	pDAB109812	SCBV-UM	AAD1	GDH	23.71	21.43	0.2046	TIP	24.77	2.08	-0.6166	812-5	Hemi	R1	Tassel	R1 Tassel
812-5-05	0.5412	H7	pDAB109812	SCBV-UM	AAD1	GDH	23.02	20.33	0.1545	TIP	23.94	1.9	-0.8857	812-5	Hemi	R1	Tassel	R1 Tassel
812-5-08	0.5282	H1	pDAB109812	SCBV-UM	AAD1	GDH	25.04	22.78	0.2082	TIP	25.46	1.34	-0.9209	812-5	Hemi	R1	Tassel	R1 Tassel
812-5-14	0.6502	D10	pDAB109812	SCBV-UM	AAD1	GDH	23.81	21.19	0.1626	TIP	25.19	2.6	-0.621	812-5	Hemi	R1	Tassel	R1 Tassel
