# Supplementary material for: Expression characterization of the herbicide tolerance gene Aryloxyalkanoate Dioxygenase (aad-1) controlled by seven combinations of regulatory elements
Source: BMC Plant Biol. 2018 Jan 15;18:14. doi: 10.1186/s12870-018-1227-3 (PMC5769356; doi:10.1186/s12870-018-1227-3)
Supplement: Supplementary file 2 — Protein accumulation by ELISA data. (CSV 29 kb) [file 12870_2018_1227_MOESM2_ESM.csv]

Construct	Event	Plant	Plasmid	GOI	Promoter	Stage	Tissue	Concentration	Quantification	Sample_Type
100	100-1	2	pDAB102100	AAD-1 v3	ZmUbi	V3	Leaf	1408.55	3.15	V3 Leaf
100	100-1	3	pDAB102100	AAD-1 v3	ZmUbi	V3	Leaf	1502.89	3.18	V3 Leaf
100	100-1	6	pDAB102100	AAD-1 v3	ZmUbi	V3	Leaf	1466.03	3.17	V3 Leaf
100	100-3	8	pDAB102100	AAD-1 v3	ZmUbi	V3	Leaf	921.41	2.96	V3 Leaf
100	100-3	13	pDAB102100	AAD-1 v3	ZmUbi	V3	Leaf	1051.83	3.02	V3 Leaf
100	100-3	14	pDAB102100	AAD-1 v3	ZmUbi	V3	Leaf	1220.24	3.09	V3 Leaf
100	100-3	15	pDAB102100	AAD-1 v3	ZmUbi	V3	Leaf	1228.65	3.09	V3 Leaf
100	100-5	1	pDAB102100	AAD-1 v3	ZmUbi	V3	Leaf	1193.14	3.08	V3 Leaf
100	100-5	2	pDAB102100	AAD-1 v3	ZmUbi	V3	Leaf	993.09	3	V3 Leaf
100	100-5	4	pDAB102100	AAD-1 v3	ZmUbi	V3	Leaf	1077.93	3.03	V3 Leaf
100	100-5	11	pDAB102100	AAD-1 v3	ZmUbi	V3	Leaf	992.34	3	V3 Leaf
115	115-2	4	pDAB102115	AAD-1 v3	OsUbi	V3	Leaf	658.13	2.82	V3 Leaf
115	115-2	6	pDAB102115	AAD-1 v3	OsUbi	V3	Leaf	519.46	2.72	V3 Leaf
115	115-2	12	pDAB102115	AAD-1 v3	OsUbi	V3	Leaf	263.91	2.42	V3 Leaf
115	115-2	14	pDAB102115	AAD-1 v3	OsUbi	V3	Leaf	520.6	2.72	V3 Leaf
115	115-3	8	pDAB102115	AAD-1 v3	OsUbi	V3	Leaf	267.85	2.43	V3 Leaf
115	115-3	12	pDAB102115	AAD-1 v3	OsUbi	V3	Leaf	394.07	2.6	V3 Leaf
115	115-4	2	pDAB102115	AAD-1 v3	OsUbi	V3	Leaf	194.95	2.29	V3 Leaf
115	115-4	3	pDAB102115	AAD-1 v3	OsUbi	V3	Leaf	205.48	2.31	V3 Leaf
115	115-5	3	pDAB102115	AAD-1 v3	OsUbi	V3	Leaf	142.61	2.15	V3 Leaf
115	115-5	7	pDAB102115	AAD-1 v3	OsUbi	V3	Leaf	209.93	2.32	V3 Leaf
115	115-5	10	pDAB102115	AAD-1 v3	OsUbi	V3	Leaf	272.76	2.44	V3 Leaf
115	115-5	12	pDAB102115	AAD-1 v3	OsUbi	V3	Leaf	263.87	2.42	V3 Leaf
624	624-2	1	pDAB108624	AAD-1 v3	CmActin	V3	Leaf	118.95	2.08	V3 Leaf
624	624-2	2	pDAB108624	AAD-1 v3	CmActin	V3	Leaf	104.53	2.02	V3 Leaf
624	624-2	5	pDAB108624	AAD-1 v3	CmActin	V3	Leaf	107.8	2.03	V3 Leaf
624	624-2	9	pDAB108624	AAD-1 v3	CmActin	V3	Leaf	97.7	1.99	V3 Leaf
624	624-4	2	pDAB108624	AAD-1 v3	CmActin	V3	Leaf	121.66	2.09	V3 Leaf
624	624-4	4	pDAB108624	AAD-1 v3	CmActin	V3	Leaf	139.3	2.14	V3 Leaf
624	624-4	13	pDAB108624	AAD-1 v3	CmActin	V3	Leaf	101.31	2.01	V3 Leaf
624	624-4	15	pDAB108624	AAD-1 v3	CmActin	V3	Leaf	304.14	2.48	V3 Leaf
624	624-5	10	pDAB108624	AAD-1 v3	CmActin	V3	Leaf	162.27	2.21	V3 Leaf
624	624-5	12	pDAB108624	AAD-1 v3	CmActin	V3	Leaf	89.52	1.95	V3 Leaf
624	624-5	14	pDAB108624	AAD-1 v3	CmActin	V3	Leaf	110.68	2.04	V3 Leaf
624	624-5	15	pDAB108624	AAD-1 v3	CmActin	V3	Leaf	121.2	2.08	V3 Leaf
625	625-1	3	pDAB108625	AAD-1 v3	SCBV-IM	V3	Leaf	3307.14	3.52	V3 Leaf
625	625-1	10	pDAB108625	AAD-1 v3	SCBV-IM	V3	Leaf	4139.65	3.62	V3 Leaf
625	625-1	11	pDAB108625	AAD-1 v3	SCBV-IM	V3	Leaf	3045.79	3.48	V3 Leaf
625	625-1	12	pDAB108625	AAD-1 v3	SCBV-IM	V3	Leaf	2749.1	3.44	V3 Leaf
625	625-4	8	pDAB108625	AAD-1 v3	SCBV-IM	V3	Leaf	1429.58	3.16	V3 Leaf
625	625-4	11	pDAB108625	AAD-1 v3	SCBV-IM	V3	Leaf	1880.87	3.27	V3 Leaf
625	625-4	14	pDAB108625	AAD-1 v3	SCBV-IM	V3	Leaf	2199.93	3.34	V3 Leaf
625	625-4	16	pDAB108625	AAD-1 v3	SCBV-IM	V3	Leaf	1788.23	3.25	V3 Leaf
625	625-5	7	pDAB108625	AAD-1 v3	SCBV-IM	V3	Leaf	2139.29	3.33	V3 Leaf
625	625-5	11	pDAB108625	AAD-1 v3	SCBV-IM	V3	Leaf	2620.61	3.42	V3 Leaf
625	625-5	12	pDAB108625	AAD-1 v3	SCBV-IM	V3	Leaf	3791.86	3.58	V3 Leaf
625	625-5	13	pDAB108625	AAD-1 v3	SCBV-IM	V3	Leaf	3995.32	3.6	V3 Leaf
626	626-1	1	pDAB108626	AAD-1 v3	SCBV-IM+I	V3	Leaf	315.2	2.5	V3 Leaf
626	626-1	2	pDAB108626	AAD-1 v3	SCBV-IM+I	V3	Leaf	298.74	2.48	V3 Leaf
626	626-1	5	pDAB108626	AAD-1 v3	SCBV-IM+I	V3	Leaf	145.85	2.16	V3 Leaf
626	626-1	14	pDAB108626	AAD-1 v3	SCBV-IM+I	V3	Leaf	228.26	2.36	V3 Leaf
626	626-3	7	pDAB108626	AAD-1 v3	SCBV-IM+I	V3	Leaf	272.33	2.44	V3 Leaf
626	626-3	9	pDAB108626	AAD-1 v3	SCBV-IM+I	V3	Leaf	9804.86	3.99	V3 Leaf
626	626-3	14	pDAB108626	AAD-1 v3	SCBV-IM+I	V3	Leaf	412.4	2.62	V3 Leaf
626	626-4	3	pDAB108626	AAD-1 v3	SCBV-IM+I	V3	Leaf	5603.22	3.75	V3 Leaf
626	626-4	11	pDAB108626	AAD-1 v3	SCBV-IM+I	V3	Leaf	7041.38	3.85	V3 Leaf
626	626-4	12	pDAB108626	AAD-1 v3	SCBV-IM+I	V3	Leaf	5118.73	3.71	V3 Leaf
626	626-4	13	pDAB108626	AAD-1 v3	SCBV-IM+I	V3	Leaf	4758.68	3.68	V3 Leaf
652	652-1	1	pDAB108652	AAD-1 v3	OsActin	V3	Leaf	117.54	2.07	V3 Leaf
652	652-1	6	pDAB108652	AAD-1 v3	OsActin	V3	Leaf	123.73	2.09	V3 Leaf
652	652-1	9	pDAB108652	AAD-1 v3	OsActin	V3	Leaf	133.21	2.12	V3 Leaf
652	652-1	15	pDAB108652	AAD-1 v3	OsActin	V3	Leaf	119.01	2.08	V3 Leaf
652	652-2	7	pDAB108652	AAD-1 v3	OsActin	V3	Leaf	119.78	2.08	V3 Leaf
652	652-2	4	pDAB108652	AAD-1 v3	OsActin	V3	Leaf	166.27	2.22	V3 Leaf
652	652-2	5	pDAB108652	AAD-1 v3	OsActin	V3	Leaf	138.59	2.14	V3 Leaf
652	652-2	1	pDAB108652	AAD-1 v3	OsActin	V3	Leaf	176.23	2.25	V3 Leaf
652	652-3	4	pDAB108652	AAD-1 v3	OsActin	V3	Leaf	131.18	2.12	V3 Leaf
652	652-3	5	pDAB108652	AAD-1 v3	OsActin	V3	Leaf	158.84	2.2	V3 Leaf
652	652-3	15	pDAB108652	AAD-1 v3	OsActin	V3	Leaf	166.13	2.22	V3 Leaf
812	812-1	1	pDAB109812	AAD-1 v3	SCBV-UM	V3	Leaf	5461.96	3.74	V3 Leaf
812	812-1	2	pDAB109812	AAD-1 v3	SCBV-UM	V3	Leaf	5431.81	3.73	V3 Leaf
812	812-1	3	pDAB109812	AAD-1 v3	SCBV-UM	V3	Leaf	426.32	2.63	V3 Leaf
812	812-1	11	pDAB109812	AAD-1 v3	SCBV-UM	V3	Leaf	3748.05	3.57	V3 Leaf
812	812-3	1	pDAB109812	AAD-1 v3	SCBV-UM	V3	Leaf	3629.8	3.56	V3 Leaf
812	812-3	5	pDAB109812	AAD-1 v3	SCBV-UM	V3	Leaf	8479.22	3.93	V3 Leaf
812	812-3	11	pDAB109812	AAD-1 v3	SCBV-UM	V3	Leaf	4113.77	3.61	V3 Leaf
812	812-3	13	pDAB109812	AAD-1 v3	SCBV-UM	V3	Leaf	4192.64	3.62	V3 Leaf
812	812-5	3	pDAB109812	AAD-1 v3	SCBV-UM	V3	Leaf	4201.39	3.62	V3 Leaf
812	812-5	5	pDAB109812	AAD-1 v3	SCBV-UM	V3	Leaf	3335.64	3.52	V3 Leaf
812	812-5	8	pDAB109812	AAD-1 v3	SCBV-UM	V3	Leaf	3414.09	3.53	V3 Leaf
812	812-5	14	pDAB109812	AAD-1 v3	SCBV-UM	V3	Leaf	3786.45	3.58	V3 Leaf
652	652-2	7	pDAB108652	AAD-1 v3	OsActin	R1	Husk	808.18	2.91	R1 Husk
115	115-2	14	pDAB102115	AAD-1 v3	OsUbi	R1	Husk	715.47	2.85	R1 Husk
100	100-5	4	pDAB102100	AAD-1 v3	ZmUbi	R1	Husk	509.76	2.71	R1 Husk
626	626-4	13	pDAB108626	AAD-1 v3	SCBV-IM+I	R1	Husk	28.88	1.46	R1 Husk
625	625-5	7	pDAB108625	AAD-1 v3	SCBV-IM	R1	Husk	57.89	1.76	R1 Husk
625	625-1	12	pDAB108625	AAD-1 v3	SCBV-IM	R1	Husk	21.81	1.34	R1 Husk
100	100-3	8	pDAB102100	AAD-1 v3	ZmUbi	R1	Husk	1433.52	3.16	R1 Husk
652	652-3	15	pDAB108652	AAD-1 v3	OsActin	R1	Husk	242.02	2.38	R1 Husk
100	100-3	15	pDAB102100	AAD-1 v3	ZmUbi	R1	Husk	1132.66	3.05	R1 Husk
624	624-4	15	pDAB108624	AAD-1 v3	CmActin	R1	Husk	298.84	2.48	R1 Husk
626	626-1	14	pDAB108626	AAD-1 v3	SCBV-IM+I	R1	Husk	750.32	2.88	R1 Husk
624	624-4	4	pDAB108624	AAD-1 v3	CmActin	R1	Husk	215.91	2.33	R1 Husk
100	100-1	6	pDAB102100	AAD-1 v3	ZmUbi	R1	Husk	2126.56	3.33	R1 Husk
626	626-1	5	pDAB108626	AAD-1 v3	SCBV-IM+I	R1	Husk	429.06	2.63	R1 Husk
626	626-3	2	pDAB108626	AAD-1 v3	SCBV-IM+I	R1	Husk	33.63	1.53	R1 Husk
812	812-5	3	pDAB109812	AAD-1 v3	SCBV-UM	R1	Husk	21.93	1.34	R1 Husk
652	652-3	5	pDAB108652	AAD-1 v3	OsActin	R1	Husk	697.03	2.84	R1 Husk
626	626-1	1	pDAB108626	AAD-1 v3	SCBV-IM+I	R1	Husk	564.19	2.75	R1 Husk
100	100-5	1	pDAB102100	AAD-1 v3	ZmUbi	R1	Husk	768.07	2.89	R1 Husk
624	624-2	9	pDAB108624	AAD-1 v3	CmActin	R1	Husk	432.53	2.64	R1 Husk
100	100-1	2	pDAB102100	AAD-1 v3	ZmUbi	R1	Husk	1459.41	3.16	R1 Husk
624	624-2	1	pDAB108624	AAD-1 v3	CmActin	R1	Husk	1336.9	3.13	R1 Husk
115	115-3	8	pDAB102115	AAD-1 v3	OsUbi	R1	Husk	206.89	2.32	R1 Husk
626	626-3	9	pDAB108626	AAD-1 v3	SCBV-IM+I	R1	Husk	45.44	1.66	R1 Husk
624	624-5	14	pDAB108624	AAD-1 v3	CmActin	R1	Husk	21.42	1.33	R1 Husk
624	624-4	13	pDAB108624	AAD-1 v3	CmActin	R1	Husk	591.73	2.77	R1 Husk
115	115-5	12	pDAB102115	AAD-1 v3	OsUbi	R1	Husk	544.38	2.74	R1 Husk
100	100-3	13	pDAB102100	AAD-1 v3	ZmUbi	R1	Husk	2632.33	3.42	R1 Husk
115	115-2	6	pDAB102115	AAD-1 v3	OsUbi	R1	Husk	683.44	2.83	R1 Husk
100	100-1	10	pDAB102100	AAD-1 v3	ZmUbi	R1	Husk	2713.78	3.43	R1 Husk
624	624-5	12	pDAB108624	AAD-1 v3	CmActin	R1	Husk	64.03	1.81	R1 Husk
626	626-4	12	pDAB108626	AAD-1 v3	SCBV-IM+I	R1	Husk	38.78	1.59	R1 Husk
652	652-3	4	pDAB108652	AAD-1 v3	OsActin	R1	Husk	721.97	2.86	R1 Husk
624	624-4	2	pDAB108624	AAD-1 v3	CmActin	R1	Husk	539.32	2.73	R1 Husk
115	115-4	3	pDAB102115	AAD-1 v3	OsUbi	R1	Husk	566.02	2.75	R1 Husk
812	812-1	3	pDAB109812	AAD-1 v3	SCBV-UM	R1	Husk	30.12	1.48	R1 Husk
115	115-5	7	pDAB102115	AAD-1 v3	OsUbi	R1	Husk	210.52	2.32	R1 Husk
812	812-5	5	pDAB109812	AAD-1 v3	SCBV-UM	R1	Husk	19.79	1.3	R1 Husk
812	812-3	11	pDAB109812	AAD-1 v3	SCBV-UM	R1	Husk	26.88	1.43	R1 Husk
652	652-2	1	pDAB108652	AAD-1 v3	OsActin	R1	Husk	787.3	2.9	R1 Husk
115	115-5	3	pDAB102115	AAD-1 v3	OsUbi	R1	Husk	542.31	2.73	R1 Husk
625	625-1	10	pDAB108625	AAD-1 v3	SCBV-IM	R1	Husk	35.84	1.55	R1 Husk
115	115-2	12	pDAB102115	AAD-1 v3	OsUbi	R1	Husk	730.77	2.86	R1 Husk
812	812-1	11	pDAB109812	AAD-1 v3	SCBV-UM	R1	Husk	39.2	1.59	R1 Husk
624	624-5	15	pDAB108624	AAD-1 v3	CmActin	R1	Husk	24.17	1.38	R1 Husk
100	100-1	3	pDAB102100	AAD-1 v3	ZmUbi	R1	Husk	898.27	2.95	R1 Husk
115	115-4	2	pDAB102115	AAD-1 v3	OsUbi	R1	Husk	756.25	2.88	R1 Husk
100	100-3	14	pDAB102100	AAD-1 v3	ZmUbi	R1	Husk	1612.57	3.21	R1 Husk
115	115-5	10	pDAB102115	AAD-1 v3	OsUbi	R1	Husk	650.06	2.81	R1 Husk
625	625-5	13	pDAB108625	AAD-1 v3	SCBV-IM	R1	Husk	31.33	1.5	R1 Husk
626	626-4	11	pDAB108626	AAD-1 v3	SCBV-IM+I	R1	Husk	50.05	1.7	R1 Husk
652	652-2	4	pDAB108652	AAD-1 v3	OsActin	R1	Husk	762.72	2.88	R1 Husk
812	812-5	14	pDAB109812	AAD-1 v3	SCBV-UM	R1	Husk	51.53	1.71	R1 Husk
812	812-1	1	pDAB109812	AAD-1 v3	SCBV-UM	R1	Husk	46.84	1.67	R1 Husk
652	652-1	9	pDAB108652	AAD-1 v3	OsActin	R1	Husk	290.87	2.46	R1 Husk
625	625-5	11	pDAB108625	AAD-1 v3	SCBV-IM	R1	Husk	36.82	1.57	R1 Husk
626	626-1	2	pDAB108626	AAD-1 v3	SCBV-IM+I	R1	Husk	483.3	2.68	R1 Husk
812	812-1	2	pDAB109812	AAD-1 v3	SCBV-UM	R1	Husk	23.68	1.37	R1 Husk
652	652-1	6	pDAB108652	AAD-1 v3	OsActin	R1	Husk	370.31	2.57	R1 Husk
625	625-4	16	pDAB108625	AAD-1 v3	SCBV-IM	R1	Husk	52.05	1.72	R1 Husk
625	625-1	3	pDAB108625	AAD-1 v3	SCBV-IM	R1	Husk	55	1.74	R1 Husk
100	100-5	11	pDAB102100	AAD-1 v3	ZmUbi	R1	Husk	1162.27	3.07	R1 Husk
100	100-5	2	pDAB102100	AAD-1 v3	ZmUbi	R1	Husk	1599.55	3.2	R1 Husk
652	652-3	9	pDAB108652	AAD-1 v3	OsActin	R1	Husk	1094.48	3.04	R1 Husk
652	652-2	5	pDAB108652	AAD-1 v3	OsActin	R1	Husk	666.79	2.82	R1 Husk
115	115-3	12	pDAB102115	AAD-1 v3	OsUbi	R1	Husk	362.54	2.56	R1 Husk
624	624-2	2	pDAB108624	AAD-1 v3	CmActin	R1	Husk	684.04	2.84	R1 Husk
115	115-2	4	pDAB102115	AAD-1 v3	OsUbi	R1	Husk	702.09	2.85	R1 Husk
652	652-1	15	pDAB108652	AAD-1 v3	OsActin	R1	Husk	140.38	2.15	R1 Husk
652	652-2	7	pDAB108652	AAD-1 v3	OsActin	V8	Leaf	55.36	1.74	V8 Leaf
812	812-3	1	pDAB109812	AAD-1 v3	SCBV-UM	V8	Leaf	158.69	2.2	V8 Leaf
115	115-2	14	pDAB102115	AAD-1 v3	OsUbi	V8	Leaf	52.02	1.72	V8 Leaf
625	625-4	14	pDAB108625	AAD-1 v3	SCBV-IM	V8	Leaf	414.83	2.62	V8 Leaf
100	100-5	4	pDAB102100	AAD-1 v3	ZmUbi	V8	Leaf	236.39	2.37	V8 Leaf
812	812-5	8	pDAB109812	AAD-1 v3	SCBV-UM	V8	Leaf	101.48	2.01	V8 Leaf
625	625-4	8	pDAB108625	AAD-1 v3	SCBV-IM	V8	Leaf	815.37	2.91	V8 Leaf
626	626-4	13	pDAB108626	AAD-1 v3	SCBV-IM+I	V8	Leaf	40.3	1.61	V8 Leaf
624	624-5	10	pDAB108624	AAD-1 v3	CmActin	V8	Leaf	56.21	1.75	V8 Leaf
625	625-5	7	pDAB108625	AAD-1 v3	SCBV-IM	V8	Leaf	1545.25	3.19	V8 Leaf
625	625-1	12	pDAB108625	AAD-1 v3	SCBV-IM	V8	Leaf	1522.45	3.18	V8 Leaf
100	100-3	8	pDAB102100	AAD-1 v3	ZmUbi	V8	Leaf	287.35	2.46	V8 Leaf
625	625-1	11	pDAB108625	AAD-1 v3	SCBV-IM	V8	Leaf	1612.69	3.21	V8 Leaf
652	652-3	15	pDAB108652	AAD-1 v3	OsActin	V8	Leaf	82.35	1.92	V8 Leaf
100	100-3	15	pDAB102100	AAD-1 v3	ZmUbi	V8	Leaf	287.21	2.46	V8 Leaf
624	624-4	15	pDAB108624	AAD-1 v3	CmActin	V8	Leaf	51.87	1.71	V8 Leaf
626	626-1	14	pDAB108626	AAD-1 v3	SCBV-IM+I	V8	Leaf	47.35	1.68	V8 Leaf
624	624-4	4	pDAB108624	AAD-1 v3	CmActin	V8	Leaf	58.08	1.76	V8 Leaf
100	100-1	6	pDAB102100	AAD-1 v3	ZmUbi	V8	Leaf	292.75	2.47	V8 Leaf
626	626-1	5	pDAB108626	AAD-1 v3	SCBV-IM+I	V8	Leaf	71.99	1.86	V8 Leaf
626	626-3	2	pDAB108626	AAD-1 v3	SCBV-IM+I	V8	Leaf	111.42	2.05	V8 Leaf
812	812-5	3	pDAB109812	AAD-1 v3	SCBV-UM	V8	Leaf	1701.87	3.23	V8 Leaf
652	652-3	5	pDAB108652	AAD-1 v3	OsActin	V8	Leaf	59.34	1.77	V8 Leaf
626	626-1	1	pDAB108626	AAD-1 v3	SCBV-IM+I	V8	Leaf	55.28	1.74	V8 Leaf
626	626-3	14	pDAB108626	AAD-1 v3	SCBV-IM+I	V8	Leaf	57.27	1.76	V8 Leaf
100	100-5	1	pDAB102100	AAD-1 v3	ZmUbi	V8	Leaf	322.99	2.51	V8 Leaf
624	624-2	9	pDAB108624	AAD-1 v3	CmActin	V8	Leaf	117.12	2.07	V8 Leaf
100	100-1	2	pDAB102100	AAD-1 v3	ZmUbi	V8	Leaf	468.19	2.67	V8 Leaf
624	624-2	1	pDAB108624	AAD-1 v3	CmActin	V8	Leaf	66.88	1.83	V8 Leaf
115	115-3	8	pDAB102115	AAD-1 v3	OsUbi	V8	Leaf	157.85	2.2	V8 Leaf
626	626-3	9	pDAB108626	AAD-1 v3	SCBV-IM+I	V8	Leaf	602.95	2.78	V8 Leaf
624	624-5	14	pDAB108624	AAD-1 v3	CmActin	V8	Leaf	50.53	1.7	V8 Leaf
624	624-4	13	pDAB108624	AAD-1 v3	CmActin	V8	Leaf	64.32	1.81	V8 Leaf
625	625-5	12	pDAB108625	AAD-1 v3	SCBV-IM	V8	Leaf	1248.7	3.1	V8 Leaf
115	115-5	12	pDAB102115	AAD-1 v3	OsUbi	V8	Leaf	92.44	1.97	V8 Leaf
626	626-3	7	pDAB108626	AAD-1 v3	SCBV-IM+I	V8	Leaf	48.89	1.69	V8 Leaf
100	100-3	13	pDAB102100	AAD-1 v3	ZmUbi	V8	Leaf	349.16	2.54	V8 Leaf
115	115-2	6	pDAB102115	AAD-1 v3	OsUbi	V8	Leaf	101.28	2.01	V8 Leaf
100	100-1	10	pDAB102100	AAD-1 v3	ZmUbi	V8	Leaf	318.3	2.5	V8 Leaf
624	624-5	12	pDAB108624	AAD-1 v3	CmActin	V8	Leaf	84.64	1.93	V8 Leaf
626	626-4	12	pDAB108626	AAD-1 v3	SCBV-IM+I	V8	Leaf	139.48	2.14	V8 Leaf
652	652-3	4	pDAB108652	AAD-1 v3	OsActin	V8	Leaf	430.69	2.63	V8 Leaf
624	624-4	2	pDAB108624	AAD-1 v3	CmActin	V8	Leaf	194.71	2.29	V8 Leaf
115	115-4	3	pDAB102115	AAD-1 v3	OsUbi	V8	Leaf	150.75	2.18	V8 Leaf
812	812-1	3	pDAB109812	AAD-1 v3	SCBV-UM	V8	Leaf	1681.62	3.23	V8 Leaf
624	624-2	5	pDAB108624	AAD-1 v3	CmActin	V8	Leaf	64.07	1.81	V8 Leaf
115	115-5	7	pDAB102115	AAD-1 v3	OsUbi	V8	Leaf	56.72	1.75	V8 Leaf
812	812-5	5	pDAB109812	AAD-1 v3	SCBV-UM	V8	Leaf	49.56	1.7	V8 Leaf
812	812-3	11	pDAB109812	AAD-1 v3	SCBV-UM	V8	Leaf	414.64	2.62	V8 Leaf
652	652-1	1	pDAB108652	AAD-1 v3	OsActin	V8	Leaf	56.78	1.75	V8 Leaf
652	652-2	1	pDAB108652	AAD-1 v3	OsActin	V8	Leaf	65.21	1.81	V8 Leaf
115	115-5	3	pDAB102115	AAD-1 v3	OsUbi	V8	Leaf	278.56	2.44	V8 Leaf
625	625-1	10	pDAB108625	AAD-1 v3	SCBV-IM	V8	Leaf	129.62	2.11	V8 Leaf
115	115-2	12	pDAB102115	AAD-1 v3	OsUbi	V8	Leaf	1043.58	3.02	V8 Leaf
812	812-1	11	pDAB109812	AAD-1 v3	SCBV-UM	V8	Leaf	79.27	1.9	V8 Leaf
624	624-5	15	pDAB108624	AAD-1 v3	CmActin	V8	Leaf	1102.59	3.04	V8 Leaf
100	100-1	3	pDAB102100	AAD-1 v3	ZmUbi	V8	Leaf	108.32	2.03	V8 Leaf
115	115-4	2	pDAB102115	AAD-1 v3	OsUbi	V8	Leaf	54.35	1.74	V8 Leaf
100	100-3	14	pDAB102100	AAD-1 v3	ZmUbi	V8	Leaf	56.38	1.75	V8 Leaf
115	115-5	10	pDAB102115	AAD-1 v3	OsUbi	V8	Leaf	117.45	2.07	V8 Leaf
625	625-5	13	pDAB108625	AAD-1 v3	SCBV-IM	V8	Leaf	57.16	1.76	V8 Leaf
626	626-4	11	pDAB108626	AAD-1 v3	SCBV-IM+I	V8	Leaf	60.72	1.78	V8 Leaf
625	625-4	11	pDAB108625	AAD-1 v3	SCBV-IM	V8	Leaf	178.23	2.25	V8 Leaf
812	812-3	13	pDAB109812	AAD-1 v3	SCBV-UM	V8	Leaf	44.23	1.65	V8 Leaf
812	812-5	14	pDAB109812	AAD-1 v3	SCBV-UM	V8	Leaf	141.24	2.15	V8 Leaf
812	812-1	1	pDAB109812	AAD-1 v3	SCBV-UM	V8	Leaf	876.61	2.94	V8 Leaf
812	812-3	5	pDAB109812	AAD-1 v3	SCBV-UM	V8	Leaf	66.99	1.83	V8 Leaf
652	652-1	9	pDAB108652	AAD-1 v3	OsActin	V8	Leaf	210.18	2.32	V8 Leaf
625	625-5	11	pDAB108625	AAD-1 v3	SCBV-IM	V8	Leaf	36.91	1.57	V8 Leaf
626	626-1	2	pDAB108626	AAD-1 v3	SCBV-IM+I	V8	Leaf	200.85	2.3	V8 Leaf
812	812-1	2	pDAB109812	AAD-1 v3	SCBV-UM	V8	Leaf	87.88	1.94	V8 Leaf
652	652-1	6	pDAB108652	AAD-1 v3	OsActin	V8	Leaf	107.58	2.03	V8 Leaf
625	625-4	16	pDAB108625	AAD-1 v3	SCBV-IM	V8	Leaf	1352.99	3.13	V8 Leaf
625	625-1	3	pDAB108625	AAD-1 v3	SCBV-IM	V8	Leaf	1137.79	3.06	V8 Leaf
100	100-5	11	pDAB102100	AAD-1 v3	ZmUbi	V8	Leaf	465.27	2.67	V8 Leaf
100	100-5	2	pDAB102100	AAD-1 v3	ZmUbi	V8	Leaf	259.27	2.41	V8 Leaf
652	652-3	9	pDAB108652	AAD-1 v3	OsActin	V8	Leaf	92.61	1.97	V8 Leaf
652	652-2	5	pDAB108652	AAD-1 v3	OsActin	V8	Leaf	135.84	2.13	V8 Leaf
115	115-3	12	pDAB102115	AAD-1 v3	OsUbi	V8	Leaf	167.51	2.22	V8 Leaf
626	626-4	3	pDAB108626	AAD-1 v3	SCBV-IM+I	V8	Leaf	75.85	1.88	V8 Leaf
624	624-2	2	pDAB108624	AAD-1 v3	CmActin	V8	Leaf	31.27	1.5	V8 Leaf
115	115-2	4	pDAB102115	AAD-1 v3	OsUbi	V8	Leaf	216.04	2.33	V8 Leaf
652	652-1	15	pDAB108652	AAD-1 v3	OsActin	V8	Leaf	108.82	2.04	V8 Leaf
100	100-1	2	pDAB102100	AAD-1 v3	ZmUbi	V3	Root	977.8825	2.99	V3 Root
100	100-1	3	pDAB102100	AAD-1 v3	ZmUbi	V3	Root	422.6075	2.63	V3 Root
100	100-1	6	pDAB102100	AAD-1 v3	ZmUbi	V3	Root	935.88	2.97	V3 Root
100	100-1	10	pDAB102100	AAD-1 v3	ZmUbi	V3	Root	1763.076667	3.25	V3 Root
100	100-3	8	pDAB102100	AAD-1 v3	ZmUbi	V3	Root	1835.953333	3.26	V3 Root
100	100-3	13	pDAB102100	AAD-1 v3	ZmUbi	V3	Root	324.355	2.51	V3 Root
100	100-3	14	pDAB102100	AAD-1 v3	ZmUbi	V3	Root	898.57	2.95	V3 Root
100	100-3	15	pDAB102100	AAD-1 v3	ZmUbi	V3	Root	3016.565	3.48	V3 Root
100	100-5	1	pDAB102100	AAD-1 v3	ZmUbi	V3	Root	2517.145	3.4	V3 Root
100	100-5	2	pDAB102100	AAD-1 v3	ZmUbi	V3	Root	190.0866667	2.28	V3 Root
100	100-5	4	pDAB102100	AAD-1 v3	ZmUbi	V3	Root	1337.623333	3.13	V3 Root
100	100-5	11	pDAB102100	AAD-1 v3	ZmUbi	V3	Root	1793.156667	3.25	V3 Root
115	115-2	4	pDAB102115	AAD-1 v3	OsUbi	V3	Root	430.2333333	2.63	V3 Root
115	115-2	6	pDAB102115	AAD-1 v3	OsUbi	V3	Root	652.26	2.81	V3 Root
115	115-2	12	pDAB102115	AAD-1 v3	OsUbi	V3	Root	538.3925	2.73	V3 Root
115	115-2	14	pDAB102115	AAD-1 v3	OsUbi	V3	Root	650.4825	2.81	V3 Root
115	115-3	8	pDAB102115	AAD-1 v3	OsUbi	V3	Root	180.9633333	2.26	V3 Root
115	115-3	12	pDAB102115	AAD-1 v3	OsUbi	V3	Root	320.04375	2.51	V3 Root
115	115-4	2	pDAB102115	AAD-1 v3	OsUbi	V3	Root	525.31	2.72	V3 Root
115	115-4	3	pDAB102115	AAD-1 v3	OsUbi	V3	Root	885	2.95	V3 Root
115	115-5	3	pDAB102115	AAD-1 v3	OsUbi	V3	Root	544.0075	2.74	V3 Root
115	115-5	7	pDAB102115	AAD-1 v3	OsUbi	V3	Root	863.2475	2.94	V3 Root
115	115-5	10	pDAB102115	AAD-1 v3	OsUbi	V3	Root	1266.583333	3.1	V3 Root
115	115-5	12	pDAB102115	AAD-1 v3	OsUbi	V3	Root	480.78	2.68	V3 Root
624	624-2	1	pDAB108624	AAD-1 v3	CmActin	V3	Root	2187.916667	3.34	V3 Root
624	624-2	2	pDAB108624	AAD-1 v3	CmActin	V3	Root	1406.866667	3.15	V3 Root
624	624-2	5	pDAB108624	AAD-1 v3	CmActin	V3	Root	1455.933333	3.16	V3 Root
624	624-2	9	pDAB108624	AAD-1 v3	CmActin	V3	Root	1003.15	3	V3 Root
624	624-4	2	pDAB108624	AAD-1 v3	CmActin	V3	Root	1063.88125	3.03	V3 Root
624	624-4	4	pDAB108624	AAD-1 v3	CmActin	V3	Root	921.3625	2.96	V3 Root
624	624-4	13	pDAB108624	AAD-1 v3	CmActin	V3	Root	1049.0125	3.02	V3 Root
624	624-4	15	pDAB108624	AAD-1 v3	CmActin	V3	Root	965.61875	2.98	V3 Root
624	624-5	10	pDAB108624	AAD-1 v3	CmActin	V3	Root	563.65	2.75	V3 Root
624	624-5	12	pDAB108624	AAD-1 v3	CmActin	V3	Root	59.9625	1.78	V3 Root
624	624-5	14	pDAB108624	AAD-1 v3	CmActin	V3	Root	278.39375	2.44	V3 Root
624	624-5	15	pDAB108624	AAD-1 v3	CmActin	V3	Root	78.2125	1.89	V3 Root
625	625-1	3	pDAB108625	AAD-1 v3	SCBV-IM	V3	Root	6915.2	3.84	V3 Root
625	625-1	11	pDAB108625	AAD-1 v3	SCBV-IM	V3	Root	6632.8	3.82	V3 Root
625	625-1	12	pDAB108625	AAD-1 v3	SCBV-IM	V3	Root	9185.35	3.96	V3 Root
625	625-4	16	pDAB108625	AAD-1 v3	SCBV-IM	V3	Root	6024.8	3.78	V3 Root
625	625-5	11	pDAB108625	AAD-1 v3	SCBV-IM	V3	Root	6523.6	3.81	V3 Root
625	625-5	12	pDAB108625	AAD-1 v3	SCBV-IM	V3	Root	3217.8	3.51	V3 Root
625	625-5	13	pDAB108625	AAD-1 v3	SCBV-IM	V3	Root	6211.2	3.79	V3 Root
626	626-1	1	pDAB108626	AAD-1 v3	SCBV-IM+I	V3	Root	718.9675	2.86	V3 Root
626	626-1	2	pDAB108626	AAD-1 v3	SCBV-IM+I	V3	Root	70.055	1.85	V3 Root
626	626-1	5	pDAB108626	AAD-1 v3	SCBV-IM+I	V3	Root	790.2875	2.9	V3 Root
626	626-1	14	pDAB108626	AAD-1 v3	SCBV-IM+I	V3	Root	664.7225	2.82	V3 Root
626	626-3	3	pDAB108626	AAD-1 v3	SCBV-IM+I	V3	Root	6254.33	3.8	V3 Root
626	626-3	7	pDAB108626	AAD-1 v3	SCBV-IM+I	V3	Root	327.41	2.52	V3 Root
626	626-3	9	pDAB108626	AAD-1 v3	SCBV-IM+I	V3	Root	3878.51	3.59	V3 Root
626	626-3	14	pDAB108626	AAD-1 v3	SCBV-IM+I	V3	Root	150.04	2.18	V3 Root
626	626-4	3	pDAB108626	AAD-1 v3	SCBV-IM+I	V3	Root	3592.015	3.56	V3 Root
626	626-4	11	pDAB108626	AAD-1 v3	SCBV-IM+I	V3	Root	2455.36	3.39	V3 Root
626	626-4	12	pDAB108626	AAD-1 v3	SCBV-IM+I	V3	Root	5873.08	3.77	V3 Root
626	626-4	13	pDAB108626	AAD-1 v3	SCBV-IM+I	V3	Root	2629.33	3.42	V3 Root
652	652-1	1	pDAB108652	AAD-1 v3	OsActin	V3	Root	1007.86875	3	V3 Root
652	652-1	6	pDAB108652	AAD-1 v3	OsActin	V3	Root	217.3	2.34	V3 Root
652	652-1	9	pDAB108652	AAD-1 v3	OsActin	V3	Root	609.05	2.78	V3 Root
652	652-1	15	pDAB108652	AAD-1 v3	OsActin	V3	Root	350.84375	2.55	V3 Root
652	652-2	1	pDAB108652	AAD-1 v3	OsActin	V3	Root	1394.633333	3.14	V3 Root
652	652-2	4	pDAB108652	AAD-1 v3	OsActin	V3	Root	2796.3	3.45	V3 Root
652	652-2	5	pDAB108652	AAD-1 v3	OsActin	V3	Root	575.13125	2.76	V3 Root
652	652-2	7	pDAB108652	AAD-1 v3	OsActin	V3	Root	681.625	2.83	V3 Root
652	652-3	4	pDAB108652	AAD-1 v3	OsActin	V3	Root	1042.20625	3.02	V3 Root
652	652-3	5	pDAB108652	AAD-1 v3	OsActin	V3	Root	681.5	2.83	V3 Root
652	652-3	9	pDAB108652	AAD-1 v3	OsActin	V3	Root	904.8	2.96	V3 Root
652	652-3	15	pDAB108652	AAD-1 v3	OsActin	V3	Root	148.5083333	2.17	V3 Root
812	812-1	3	pDAB109812	AAD-1 v3	SCBV-UM	V3	Root	1517.016667	3.18	V3 Root
652	652-2	7	pDAB108652	AAD-1 v3	OsActin	R1	Silk	845.22	2.93	R1 Silk
812	812-3	1	pDAB109812	AAD-1 v3	SCBV-UM	R1	Silk	64.67	1.81	R1 Silk
115	115-2	14	pDAB102115	AAD-1 v3	OsUbi	R1	Silk	466.57	2.67	R1 Silk
625	625-4	14	pDAB108625	AAD-1 v3	SCBV-IM	R1	Silk	59.83	1.78	R1 Silk
100	100-5	4	pDAB102100	AAD-1 v3	ZmUbi	R1	Silk	1639.53	3.21	R1 Silk
812	812-5	8	pDAB109812	AAD-1 v3	SCBV-UM	R1	Silk	88.33	1.95	R1 Silk
625	625-4	8	pDAB108625	AAD-1 v3	SCBV-IM	R1	Silk	321.35	2.51	R1 Silk
626	626-4	13	pDAB108626	AAD-1 v3	SCBV-IM+I	R1	Silk	50.06	1.7	R1 Silk
624	624-5	10	pDAB108624	AAD-1 v3	CmActin	R1	Silk	46.61	1.67	R1 Silk
625	625-5	7	pDAB108625	AAD-1 v3	SCBV-IM	R1	Silk	127.34	2.1	R1 Silk
100	100-3	8	pDAB102100	AAD-1 v3	ZmUbi	R1	Silk	948.78	2.98	R1 Silk
625	625-1	11	pDAB108625	AAD-1 v3	SCBV-IM	R1	Silk	114.68	2.06	R1 Silk
652	652-3	15	pDAB108652	AAD-1 v3	OsActin	R1	Silk	817.12	2.91	R1 Silk
100	100-3	15	pDAB102100	AAD-1 v3	ZmUbi	R1	Silk	1412.84	3.15	R1 Silk
624	624-4	15	pDAB108624	AAD-1 v3	CmActin	R1	Silk	605.94	2.78	R1 Silk
626	626-1	14	pDAB108626	AAD-1 v3	SCBV-IM+I	R1	Silk	544.51	2.74	R1 Silk
624	624-4	4	pDAB108624	AAD-1 v3	CmActin	R1	Silk	636.7	2.8	R1 Silk
626	626-1	5	pDAB108626	AAD-1 v3	SCBV-IM+I	R1	Silk	497.53	2.7	R1 Silk
626	626-3	2	pDAB108626	AAD-1 v3	SCBV-IM+I	R1	Silk	33.11	1.52	R1 Silk
812	812-5	3	pDAB109812	AAD-1 v3	SCBV-UM	R1	Silk	58.6	1.77	R1 Silk
652	652-3	5	pDAB108652	AAD-1 v3	OsActin	R1	Silk	823.48	2.92	R1 Silk
626	626-1	1	pDAB108626	AAD-1 v3	SCBV-IM+I	R1	Silk	482.95	2.68	R1 Silk
100	100-5	1	pDAB102100	AAD-1 v3	ZmUbi	R1	Silk	1375.5	3.14	R1 Silk
624	624-2	9	pDAB108624	AAD-1 v3	CmActin	R1	Silk	778.55	2.89	R1 Silk
100	100-1	2	pDAB102100	AAD-1 v3	ZmUbi	R1	Silk	1871.56	3.27	R1 Silk
624	624-2	1	pDAB108624	AAD-1 v3	CmActin	R1	Silk	695.9	2.84	R1 Silk
115	115-3	8	pDAB102115	AAD-1 v3	OsUbi	R1	Silk	444.72	2.65	R1 Silk
626	626-3	9	pDAB108626	AAD-1 v3	SCBV-IM+I	R1	Silk	38.79	1.59	R1 Silk
624	624-5	14	pDAB108624	AAD-1 v3	CmActin	R1	Silk	30.2	1.48	R1 Silk
624	624-4	13	pDAB108624	AAD-1 v3	CmActin	R1	Silk	745.21	2.87	R1 Silk
625	625-5	12	pDAB108625	AAD-1 v3	SCBV-IM	R1	Silk	99.87	2	R1 Silk
115	115-5	12	pDAB102115	AAD-1 v3	OsUbi	R1	Silk	778.58	2.89	R1 Silk
626	626-3	7	pDAB108626	AAD-1 v3	SCBV-IM+I	R1	Silk	21.69	1.34	R1 Silk
100	100-3	13	pDAB102100	AAD-1 v3	ZmUbi	R1	Silk	1505.81	3.18	R1 Silk
115	115-2	6	pDAB102115	AAD-1 v3	OsUbi	R1	Silk	659.85	2.82	R1 Silk
100	100-1	10	pDAB102100	AAD-1 v3	ZmUbi	R1	Silk	1678.58	3.22	R1 Silk
652	652-3	4	pDAB108652	AAD-1 v3	OsActin	R1	Silk	753.27	2.88	R1 Silk
624	624-4	2	pDAB108624	AAD-1 v3	CmActin	R1	Silk	801.19	2.9	R1 Silk
115	115-4	3	pDAB102115	AAD-1 v3	OsUbi	R1	Silk	648.42	2.81	R1 Silk
812	812-1	3	pDAB109812	AAD-1 v3	SCBV-UM	R1	Silk	25.36	1.4	R1 Silk
624	624-2	5	pDAB108624	AAD-1 v3	CmActin	R1	Silk	826.7	2.92	R1 Silk
115	115-5	7	pDAB102115	AAD-1 v3	OsUbi	R1	Silk	457.19	2.66	R1 Silk
812	812-5	5	pDAB109812	AAD-1 v3	SCBV-UM	R1	Silk	64.25	1.81	R1 Silk
812	812-3	11	pDAB109812	AAD-1 v3	SCBV-UM	R1	Silk	36.94	1.57	R1 Silk
652	652-1	1	pDAB108652	AAD-1 v3	OsActin	R1	Silk	908.84	2.96	R1 Silk
652	652-2	1	pDAB108652	AAD-1 v3	OsActin	R1	Silk	1108.28	3.04	R1 Silk
115	115-5	3	pDAB102115	AAD-1 v3	OsUbi	R1	Silk	694.41	2.84	R1 Silk
625	625-1	10	pDAB108625	AAD-1 v3	SCBV-IM	R1	Silk	82.88	1.92	R1 Silk
115	115-2	12	pDAB102115	AAD-1 v3	OsUbi	R1	Silk	747.77	2.87	R1 Silk
812	812-1	11	pDAB109812	AAD-1 v3	SCBV-UM	R1	Silk	19.92	1.3	R1 Silk
100	100-1	3	pDAB102100	AAD-1 v3	ZmUbi	R1	Silk	2283.15	3.36	R1 Silk
115	115-4	2	pDAB102115	AAD-1 v3	OsUbi	R1	Silk	626.37	2.8	R1 Silk
100	100-3	14	pDAB102100	AAD-1 v3	ZmUbi	R1	Silk	1766.27	3.25	R1 Silk
115	115-5	10	pDAB102115	AAD-1 v3	OsUbi	R1	Silk	654.32	2.82	R1 Silk
625	625-5	13	pDAB108625	AAD-1 v3	SCBV-IM	R1	Silk	78.9	1.9	R1 Silk
626	626-4	11	pDAB108626	AAD-1 v3	SCBV-IM+I	R1	Silk	49.03	1.69	R1 Silk
625	625-4	11	pDAB108625	AAD-1 v3	SCBV-IM	R1	Silk	330.08	2.52	R1 Silk
812	812-3	13	pDAB109812	AAD-1 v3	SCBV-UM	R1	Silk	25.45	1.41	R1 Silk
652	652-2	4	pDAB108652	AAD-1 v3	OsActin	R1	Silk	907.47	2.96	R1 Silk
812	812-5	14	pDAB109812	AAD-1 v3	SCBV-UM	R1	Silk	112.34	2.05	R1 Silk
812	812-1	1	pDAB109812	AAD-1 v3	SCBV-UM	R1	Silk	61.93	1.79	R1 Silk
812	812-3	5	pDAB109812	AAD-1 v3	SCBV-UM	R1	Silk	51.46	1.71	R1 Silk
652	652-1	9	pDAB108652	AAD-1 v3	OsActin	R1	Silk	564.37	2.75	R1 Silk
625	625-5	11	pDAB108625	AAD-1 v3	SCBV-IM	R1	Silk	232.6	2.37	R1 Silk
626	626-1	2	pDAB108626	AAD-1 v3	SCBV-IM+I	R1	Silk	811.98	2.91	R1 Silk
812	812-1	2	pDAB109812	AAD-1 v3	SCBV-UM	R1	Silk	50.54	1.7	R1 Silk
652	652-1	6	pDAB108652	AAD-1 v3	OsActin	R1	Silk	961.72	2.98	R1 Silk
625	625-1	3	pDAB108625	AAD-1 v3	SCBV-IM	R1	Silk	122.37	2.09	R1 Silk
100	100-5	11	pDAB102100	AAD-1 v3	ZmUbi	R1	Silk	1295.06	3.11	R1 Silk
652	652-3	9	pDAB108652	AAD-1 v3	OsActin	R1	Silk	761.11	2.88	R1 Silk
652	652-2	5	pDAB108652	AAD-1 v3	OsActin	R1	Silk	1155.42	3.06	R1 Silk
115	115-3	12	pDAB102115	AAD-1 v3	OsUbi	R1	Silk	570.26	2.76	R1 Silk
626	626-4	3	pDAB108626	AAD-1 v3	SCBV-IM+I	R1	Silk	36.52	1.56	R1 Silk
624	624-2	2	pDAB108624	AAD-1 v3	CmActin	R1	Silk	805.62	2.91	R1 Silk
115	115-2	4	pDAB102115	AAD-1 v3	OsUbi	R1	Silk	606.11	2.78	R1 Silk
652	652-2	7	pDAB108652	AAD-1 v3	OsActin	R1	Tassel	59.38	1.77	R1 Tassel
115	115-2	14	pDAB102115	AAD-1 v3	OsUbi	R1	Tassel	33.39	1.52	R1 Tassel
100	100-5	4	pDAB102100	AAD-1 v3	ZmUbi	R1	Tassel	78.27	1.89	R1 Tassel
625	625-4	8	pDAB108625	AAD-1 v3	SCBV-IM	R1	Tassel	27.09	1.43	R1 Tassel
100	100-3	8	pDAB102100	AAD-1 v3	ZmUbi	R1	Tassel	133.81	2.13	R1 Tassel
625	625-1	11	pDAB108625	AAD-1 v3	SCBV-IM	R1	Tassel	6.72	0.83	R1 Tassel
100	100-3	15	pDAB102100	AAD-1 v3	ZmUbi	R1	Tassel	186.46	2.27	R1 Tassel
624	624-4	15	pDAB108624	AAD-1 v3	CmActin	R1	Tassel	34.7	1.54	R1 Tassel
626	626-1	14	pDAB108626	AAD-1 v3	SCBV-IM+I	R1	Tassel	62.16	1.79	R1 Tassel
100	100-1	6	pDAB102100	AAD-1 v3	ZmUbi	R1	Tassel	182.75	2.26	R1 Tassel
626	626-1	5	pDAB108626	AAD-1 v3	SCBV-IM+I	R1	Tassel	61.26	1.79	R1 Tassel
652	652-3	5	pDAB108652	AAD-1 v3	OsActin	R1	Tassel	90.23	1.96	R1 Tassel
626	626-1	1	pDAB108626	AAD-1 v3	SCBV-IM+I	R1	Tassel	63.82	1.8	R1 Tassel
100	100-5	1	pDAB102100	AAD-1 v3	ZmUbi	R1	Tassel	281.56	2.45	R1 Tassel
624	624-2	9	pDAB108624	AAD-1 v3	CmActin	R1	Tassel	62.87	1.8	R1 Tassel
100	100-1	2	pDAB102100	AAD-1 v3	ZmUbi	R1	Tassel	210.26	2.32	R1 Tassel
624	624-2	1	pDAB108624	AAD-1 v3	CmActin	R1	Tassel	86.57	1.94	R1 Tassel
115	115-3	8	pDAB102115	AAD-1 v3	OsUbi	R1	Tassel	21.69	1.34	R1 Tassel
624	624-4	13	pDAB108624	AAD-1 v3	CmActin	R1	Tassel	92.93	1.97	R1 Tassel
625	625-5	12	pDAB108625	AAD-1 v3	SCBV-IM	R1	Tassel	6.87	0.84	R1 Tassel
115	115-5	12	pDAB102115	AAD-1 v3	OsUbi	R1	Tassel	96.75	1.99	R1 Tassel
100	100-3	13	pDAB102100	AAD-1 v3	ZmUbi	R1	Tassel	112.04	2.05	R1 Tassel
115	115-2	6	pDAB102115	AAD-1 v3	OsUbi	R1	Tassel	26.84	1.43	R1 Tassel
100	100-1	10	pDAB102100	AAD-1 v3	ZmUbi	R1	Tassel	207.86	2.32	R1 Tassel
626	626-4	12	pDAB108626	AAD-1 v3	SCBV-IM+I	R1	Tassel	9.43	0.97	R1 Tassel
624	624-4	2	pDAB108624	AAD-1 v3	CmActin	R1	Tassel	98.84	1.99	R1 Tassel
115	115-4	3	pDAB102115	AAD-1 v3	OsUbi	R1	Tassel	47.61	1.68	R1 Tassel
624	624-2	5	pDAB108624	AAD-1 v3	CmActin	R1	Tassel	148.72	2.17	R1 Tassel
115	115-5	7	pDAB102115	AAD-1 v3	OsUbi	R1	Tassel	90.58	1.96	R1 Tassel
812	812-5	5	pDAB109812	AAD-1 v3	SCBV-UM	R1	Tassel	11.93	1.08	R1 Tassel
652	652-1	1	pDAB108652	AAD-1 v3	OsActin	R1	Tassel	51.65	1.71	R1 Tassel
652	652-2	1	pDAB108652	AAD-1 v3	OsActin	R1	Tassel	158.25	2.2	R1 Tassel
115	115-5	3	pDAB102115	AAD-1 v3	OsUbi	R1	Tassel	32.63	1.51	R1 Tassel
625	625-1	10	pDAB108625	AAD-1 v3	SCBV-IM	R1	Tassel	12.63	1.1	R1 Tassel
115	115-2	12	pDAB102115	AAD-1 v3	OsUbi	R1	Tassel	53.9	1.73	R1 Tassel
624	624-5	15	pDAB108624	AAD-1 v3	CmActin	R1	Tassel	8.88	0.95	R1 Tassel
100	100-1	3	pDAB102100	AAD-1 v3	ZmUbi	R1	Tassel	81.83	1.91	R1 Tassel
115	115-4	2	pDAB102115	AAD-1 v3	OsUbi	R1	Tassel	46.45	1.67	R1 Tassel
100	100-3	14	pDAB102100	AAD-1 v3	ZmUbi	R1	Tassel	141.81	2.15	R1 Tassel
115	115-5	10	pDAB102115	AAD-1 v3	OsUbi	R1	Tassel	59.47	1.77	R1 Tassel
625	625-5	13	pDAB108625	AAD-1 v3	SCBV-IM	R1	Tassel	7.21	0.86	R1 Tassel
626	626-4	11	pDAB108626	AAD-1 v3	SCBV-IM+I	R1	Tassel	14.23	1.15	R1 Tassel
625	625-4	11	pDAB108625	AAD-1 v3	SCBV-IM	R1	Tassel	8.97	0.95	R1 Tassel
652	652-2	4	pDAB108652	AAD-1 v3	OsActin	R1	Tassel	123.26	2.09	R1 Tassel
812	812-1	1	pDAB109812	AAD-1 v3	SCBV-UM	R1	Tassel	11.52	1.06	R1 Tassel
652	652-1	9	pDAB108652	AAD-1 v3	OsActin	R1	Tassel	91.88	1.96	R1 Tassel
625	625-5	11	pDAB108625	AAD-1 v3	SCBV-IM	R1	Tassel	10.84	1.04	R1 Tassel
626	626-1	2	pDAB108626	AAD-1 v3	SCBV-IM+I	R1	Tassel	71.11	1.85	R1 Tassel
812	812-1	2	pDAB109812	AAD-1 v3	SCBV-UM	R1	Tassel	6.79	0.83	R1 Tassel
652	652-1	6	pDAB108652	AAD-1 v3	OsActin	R1	Tassel	74.56	1.87	R1 Tassel
625	625-4	16	pDAB108625	AAD-1 v3	SCBV-IM	R1	Tassel	36.87	1.57	R1 Tassel
625	625-1	3	pDAB108625	AAD-1 v3	SCBV-IM	R1	Tassel	9.11	0.96	R1 Tassel
100	100-5	11	pDAB102100	AAD-1 v3	ZmUbi	R1	Tassel	61.63	1.79	R1 Tassel
652	652-3	9	pDAB108652	AAD-1 v3	OsActin	R1	Tassel	148.37	2.17	R1 Tassel
652	652-2	5	pDAB108652	AAD-1 v3	OsActin	R1	Tassel	27.83	1.44	R1 Tassel
115	115-3	12	pDAB102115	AAD-1 v3	OsUbi	R1	Tassel	77.36	1.89	R1 Tassel
624	624-2	2	pDAB108624	AAD-1 v3	CmActin	R1	Tassel	82.42	1.92	R1 Tassel
115	115-2	4	pDAB102115	AAD-1 v3	OsUbi	R1	Tassel	84.32	1.93	R1 Tassel
652	652-1	15	pDAB108652	AAD-1 v3	OsActin	R1	Tassel	92.51	1.97	R1 Tassel
