# Supplementary material for: Expression characterization of the herbicide tolerance gene Aryloxyalkanoate Dioxygenase (aad-1) controlled by seven combinations of regulatory elements
Source: BMC Plant Biol. 2018 Jan 15;18:14. doi: 10.1186/s12870-018-1227-3 (PMC5769356; doi:10.1186/s12870-018-1227-3)
Supplement: Supplementary file 3 — Herbicide tolerance by visual injury scoring data. (CSV 18 kb) [file 12870_2018_1227_MOESM3_ESM.csv]

Promoter	Event	Sample.Name	Rate	DAA	Injury	Sample_Type
CmActin	624-2	624-2-24	280	7DAA	15	7DAA of 280
CmActin	624-2	624-2-27	280	7DAA	15	7DAA of 280
CmActin	624-2	624-2-28	560	7DAA	20	7DAA of 560
CmActin	624-2	624-2-31	560	7DAA	15	7DAA of 560
CmActin	624-2	624-2-38	560	7DAA	20	7DAA of 560
CmActin	624-2	624-2-39	560	7DAA	18	7DAA of 560
CmActin	624-2	624-2-41	1120	7DAA	30	7DAA of 1120
CmActin	624-2	624-2-43	1120	7DAA	30	7DAA of 1120
CmActin	624-2	624-2-44	1120	7DAA	25	7DAA of 1120
CmActin	624-2	624-2-46	1120	7DAA	25	7DAA of 1120
CmActin	624-4	624-4-26	280	7DAA	10	7DAA of 280
CmActin	624-4	624-4-27	280	7DAA	10	7DAA of 280
CmActin	624-4	624-4-28	280	7DAA	8	7DAA of 280
CmActin	624-4	624-4-30	280	7DAA	10	7DAA of 280
CmActin	624-4	624-4-33	560	7DAA	12	7DAA of 560
CmActin	624-4	624-4-35	560	7DAA	18	7DAA of 560
CmActin	624-4	624-4-36	560	7DAA	20	7DAA of 560
CmActin	624-4	624-4-38	560	7DAA	18	7DAA of 560
CmActin	624-4	624-4-40	1120	7DAA	20	7DAA of 1120
CmActin	624-4	624-4-41	1120	7DAA	25	7DAA of 1120
CmActin	624-4	624-4-43	1120	7DAA	25	7DAA of 1120
CmActin	624-4	624-4-45	1120	7DAA	25	7DAA of 1120
SCBV-IM	625-1	625-1-28	280	7DAA	0	7DAA of 280
SCBV-IM	625-1	625-1-29	280	7DAA	0	7DAA of 280
SCBV-IM	625-1	625-1-31	280	7DAA	0	7DAA of 280
SCBV-IM	625-1	625-1-32	280	7DAA	0	7DAA of 280
SCBV-IM	625-1	625-1-33	560	7DAA	0	7DAA of 560
SCBV-IM	625-1	625-1-34	560	7DAA	2	7DAA of 560
SCBV-IM	625-1	625-1-35	560	7DAA	5	7DAA of 560
SCBV-IM	625-1	625-1-36	560	7DAA	0	7DAA of 560
SCBV-IM	625-1	625-1-38	1120	7DAA	8	7DAA of 1120
SCBV-IM	625-1	625-1-41	1120	7DAA	5	7DAA of 1120
SCBV-IM	625-1	625-1-42	1120	7DAA	5	7DAA of 1120
SCBV-IM	625-1	625-1-43	1120	7DAA	8	7DAA of 1120
SCBV-IM	625-4	625-4-23	280	7DAA	0	7DAA of 280
SCBV-IM	625-4	625-4-24	280	7DAA	5	7DAA of 280
SCBV-IM	625-4	625-4-25	280	7DAA	5	7DAA of 280
SCBV-IM	625-4	625-4-27	280	7DAA	0	7DAA of 280
SCBV-IM	625-4	625-4-28	560	7DAA	5	7DAA of 560
SCBV-IM	625-4	625-4-29	560	7DAA	5	7DAA of 560
SCBV-IM	625-4	625-4-30	560	7DAA	5	7DAA of 560
SCBV-IM	625-4	625-4-31	560	7DAA	5	7DAA of 560
SCBV-IM	625-4	625-4-36	1120	7DAA	10	7DAA of 1120
SCBV-IM	625-4	625-4-37	1120	7DAA	10	7DAA of 1120
SCBV-IM	625-4	625-4-39	1120	7DAA	10	7DAA of 1120
SCBV-IM	625-4	625-4-40	1120	7DAA	12	7DAA of 1120
SCBV-IM	625-5	625-5-25	280	7DAA	0	7DAA of 280
SCBV-IM	625-5	625-5-26	280	7DAA	0	7DAA of 280
SCBV-IM	625-5	625-5-27	280	7DAA	0	7DAA of 280
SCBV-IM	625-5	625-5-28	280	7DAA	0	7DAA of 280
SCBV-IM	625-5	625-5-32	560	7DAA	5	7DAA of 560
SCBV-IM	625-5	625-5-33	560	7DAA	0	7DAA of 560
SCBV-IM	625-5	625-5-35	560	7DAA	5	7DAA of 560
SCBV-IM	625-5	625-5-36	560	7DAA	8	7DAA of 560
SCBV-IM	625-5	625-5-37	1120	7DAA	5	7DAA of 1120
SCBV-IM	625-5	625-5-38	1120	7DAA	8	7DAA of 1120
SCBV-IM	625-5	625-5-39	1120	7DAA	10	7DAA of 1120
SCBV-IM+I	626-1	626-1-21	280	7DAA	10	7DAA of 280
SCBV-IM+I	626-1	626-1-22	280	7DAA	15	7DAA of 280
SCBV-IM+I	626-1	626-1-23	280	7DAA	8	7DAA of 280
SCBV-IM+I	626-1	626-1-24	280	7DAA	12	7DAA of 280
SCBV-IM+I	626-1	626-1-25	560	7DAA	15	7DAA of 560
SCBV-IM+I	626-1	626-1-26	560	7DAA	10	7DAA of 560
SCBV-IM+I	626-1	626-1-27	560	7DAA	15	7DAA of 560
SCBV-IM+I	626-1	626-1-30	560	7DAA	18	7DAA of 560
SCBV-IM+I	626-1	626-1-34	1120	7DAA	15	7DAA of 1120
SCBV-IM+I	626-1	626-1-35	1120	7DAA	15	7DAA of 1120
SCBV-IM+I	626-1	626-1-36	1120	7DAA	18	7DAA of 1120
SCBV-IM+I	626-1	626-1-37	1120	7DAA	35	7DAA of 1120
SCBV-IM+I	626-3	626-3-26	560	7DAA	0	7DAA of 560
SCBV-IM+I	626-3	626-3-27	560	7DAA	0	7DAA of 560
SCBV-IM+I	626-3	626-3-30	560	7DAA	10	7DAA of 560
SCBV-IM+I	626-3	626-3-31	1120	7DAA	15	7DAA of 1120
SCBV-IM+I	626-3	626-3-33	1120	7DAA	12	7DAA of 1120
SCBV-IM+I	626-3	626-3-34	1120	7DAA	15	7DAA of 1120
SCBV-IM+I	626-3	626-3-35	1120	7DAA	10	7DAA of 1120
SCBV-IM+I	626-4	626-4-23	280	7DAA	5	7DAA of 280
SCBV-IM+I	626-4	626-4-24	280	7DAA	0	7DAA of 280
SCBV-IM+I	626-4	626-4-27	560	7DAA	5	7DAA of 560
SCBV-IM+I	626-4	626-4-30	560	7DAA	0	7DAA of 560
SCBV-IM+I	626-4	626-4-31	560	7DAA	8	7DAA of 560
SCBV-IM+I	626-4	626-4-32	1120	7DAA	5	7DAA of 1120
SCBV-IM+I	626-4	626-4-33	1120	7DAA	5	7DAA of 1120
SCBV-IM+I	626-4	626-4-34	1120	7DAA	15	7DAA of 1120
OsActin	652-1	652-1-25	280	7DAA	8	7DAA of 280
OsActin	652-1	652-1-26	280	7DAA	8	7DAA of 280
OsActin	652-1	652-1-27	280	7DAA	10	7DAA of 280
OsActin	652-1	652-1-32	280	7DAA	8	7DAA of 280
OsActin	652-1	652-1-35	560	7DAA	15	7DAA of 560
OsActin	652-1	652-1-43	560	7DAA	15	7DAA of 560
OsActin	652-1	652-1-44	560	7DAA	10	7DAA of 560
OsActin	652-1	652-1-46	1120	7DAA	18	7DAA of 1120
OsActin	652-1	652-1-47	1120	7DAA	15	7DAA of 1120
OsActin	652-1	652-1-49	1120	7DAA	20	7DAA of 1120
OsActin	652-1	652-1-50	1120	7DAA	15	7DAA of 1120
OsActin	652-2	652-2-31	280	7DAA	5	7DAA of 280
OsActin	652-2	652-2-32	280	7DAA	8	7DAA of 280
OsActin	652-2	652-2-36	280	7DAA	8	7DAA of 280
OsActin	652-2	652-2-38	280	7DAA	5	7DAA of 280
OsActin	652-2	652-2-41	560	7DAA	10	7DAA of 560
OsActin	652-2	652-2-43	560	7DAA	12	7DAA of 560
OsActin	652-2	652-2-45	560	7DAA	15	7DAA of 560
OsActin	652-2	652-2-51	560	7DAA	15	7DAA of 560
OsActin	652-2	652-2-54	1120	7DAA	18	7DAA of 1120
OsActin	652-2	652-2-56	1120	7DAA	20	7DAA of 1120
OsActin	652-2	652-2-59	1120	7DAA	20	7DAA of 1120
OsActin	652-2	652-2-61	1120	7DAA	20	7DAA of 1120
OsActin	652-3	652-3-27	280	7DAA	5	7DAA of 280
OsActin	652-3	652-3-31	280	7DAA	5	7DAA of 280
OsActin	652-3	652-3-35	280	7DAA	5	7DAA of 280
OsActin	652-3	652-3-37	280	7DAA	5	7DAA of 280
OsActin	652-3	652-3-39	560	7DAA	18	7DAA of 560
OsActin	652-3	652-3-42	560	7DAA	15	7DAA of 560
OsActin	652-3	652-3-43	560	7DAA	10	7DAA of 560
OsActin	652-3	652-3-44	560	7DAA	10	7DAA of 560
OsActin	652-3	652-3-46	1120	7DAA	15	7DAA of 1120
OsActin	652-3	652-3-49	1120	7DAA	20	7DAA of 1120
OsActin	652-3	652-3-50	1120	7DAA	25	7DAA of 1120
ZmUbi	100-1	100-1-26	560	7DAA	0	7DAA of 560
ZmUbi	100-1	100-1-27	560	7DAA	5	7DAA of 560
ZmUbi	100-1	100-1-29	560	7DAA	5	7DAA of 560
ZmUbi	100-1	100-1-30	1120	7DAA	12	7DAA of 1120
ZmUbi	100-1	100-1-35	1120	7DAA	20	7DAA of 1120
ZmUbi	100-1	100-1-36	1120	7DAA	15	7DAA of 1120
ZmUbi	100-3	100-3-22	280	7DAA	0	7DAA of 280
ZmUbi	100-3	100-3-23	280	7DAA	0	7DAA of 280
ZmUbi	100-3	100-3-25	280	7DAA	0	7DAA of 280
ZmUbi	100-3	100-3-26	280	7DAA	0	7DAA of 280
ZmUbi	100-3	100-3-27	560	7DAA	0	7DAA of 560
ZmUbi	100-3	100-3-29	560	7DAA	5	7DAA of 560
ZmUbi	100-3	100-3-30	560	7DAA	5	7DAA of 560
ZmUbi	100-3	100-3-33	1120	7DAA	5	7DAA of 1120
ZmUbi	100-3	100-3-34	1120	7DAA	8	7DAA of 1120
ZmUbi	100-3	100-3-35	1120	7DAA	8	7DAA of 1120
ZmUbi	100-3	100-3-37	1120	7DAA	8	7DAA of 1120
ZmUbi	100-5	100-5-24	280	7DAA	5	7DAA of 280
ZmUbi	100-5	100-5-33	560	7DAA	8	7DAA of 560
ZmUbi	100-5	100-5-36	560	7DAA	0	7DAA of 560
ZmUbi	100-5	100-5-37	560	7DAA	10	7DAA of 560
OsUbi	115-2	115-2-25	280	7DAA	8	7DAA of 280
OsUbi	115-2	115-2-28	280	7DAA	5	7DAA of 280
OsUbi	115-2	115-2-37	1120	7DAA	30	7DAA of 1120
OsUbi	115-2	115-2-39	1120	7DAA	30	7DAA of 1120
OsUbi	115-3	115-3-21	280	7DAA	5	7DAA of 280
OsUbi	115-3	115-3-23	560	7DAA	5	7DAA of 560
OsUbi	115-3	115-3-28	1120	7DAA	20	7DAA of 1120
OsUbi	115-3	115-3-30	1120	7DAA	25	7DAA of 1120
OsUbi	115-4	115-4-25	280	7DAA	8	7DAA of 280
OsUbi	115-4	115-4-34	560	7DAA	10	7DAA of 560
OsUbi	115-4	115-4-37	560	7DAA	15	7DAA of 560
OsUbi	115-4	115-4-46	1120	7DAA	35	7DAA of 1120
OsUbi	115-4	115-4-48	1120	7DAA	30	7DAA of 1120
OsUbi	115-4	115-4-50	1120	7DAA	35	7DAA of 1120
OsUbi	115-5	115-5-25	280	7DAA	5	7DAA of 280
OsUbi	115-5	115-5-26	280	7DAA	8	7DAA of 280
OsUbi	115-5	115-5-35	560	7DAA	15	7DAA of 560
OsUbi	115-5	115-5-46	560	7DAA	15	7DAA of 560
OsUbi	115-5	115-5-41	1120	7DAA	30	7DAA of 1120
SCBV-UM	812-1	812-1-29	280	7DAA	5	7DAA of 280
SCBV-UM	812-1	812-1-30	280	7DAA	0	7DAA of 280
SCBV-UM	812-1	812-1-33	280	7DAA	0	7DAA of 280
SCBV-UM	812-1	812-1-35	560	7DAA	5	7DAA of 560
SCBV-UM	812-1	812-1-36	560	7DAA	0	7DAA of 560
SCBV-UM	812-1	812-1-39	560	7DAA	5	7DAA of 560
SCBV-UM	812-1	812-1-40	560	7DAA	5	7DAA of 560
SCBV-UM	812-1	812-1-41	1120	7DAA	8	7DAA of 1120
SCBV-UM	812-1	812-1-43	1120	7DAA	5	7DAA of 1120
SCBV-UM	812-1	812-1-45	1120	7DAA	8	7DAA of 1120
SCBV-UM	812-1	812-1-47	1120	7DAA	8	7DAA of 1120
SCBV-UM	812-3	812-3-24	280	7DAA	0	7DAA of 280
SCBV-UM	812-3	812-3-27	280	7DAA	0	7DAA of 280
SCBV-UM	812-3	812-3-30	280	7DAA	0	7DAA of 280
SCBV-UM	812-3	812-3-35	280	7DAA	0	7DAA of 280
SCBV-UM	812-3	812-3-36	560	7DAA	5	7DAA of 560
SCBV-UM	812-3	812-3-37	560	7DAA	8	7DAA of 560
SCBV-UM	812-3	812-3-38	560	7DAA	8	7DAA of 560
SCBV-UM	812-3	812-3-41	560	7DAA	5	7DAA of 560
SCBV-UM	812-3	812-3-42	1120	7DAA	8	7DAA of 1120
SCBV-UM	812-3	812-3-43	1120	7DAA	5	7DAA of 1120
SCBV-UM	812-3	812-3-45	1120	7DAA	5	7DAA of 1120
SCBV-UM	812-3	812-3-46	1120	7DAA	8	7DAA of 1120
SCBV-UM	812-5	812-5-22	280	7DAA	5	7DAA of 280
SCBV-UM	812-5	812-5-23	280	7DAA	5	7DAA of 280
SCBV-UM	812-5	812-5-24	280	7DAA	5	7DAA of 280
SCBV-UM	812-5	812-5-26	280	7DAA	5	7DAA of 280
SCBV-UM	812-5	812-5-29	560	7DAA	5	7DAA of 560
SCBV-UM	812-5	812-5-32	560	7DAA	15	7DAA of 560
SCBV-UM	812-5	812-5-33	560	7DAA	8	7DAA of 560
SCBV-UM	812-5	812-5-37	1120	7DAA	15	7DAA of 1120
SCBV-UM	812-5	812-5-38	1120	7DAA	15	7DAA of 1120
SCBV-UM	812-5	812-5-39	1120	7DAA	15	7DAA of 1120
SCBV-UM	812-5	812-5-40	1120	7DAA	15	7DAA of 1120
CmActin	624-2	624-2-24	280	14DAA	12	14DAA of 280
CmActin	624-2	624-2-27	280	14DAA	10	14DAA of 280
CmActin	624-2	624-2-28	560	14DAA	20	14DAA of 560
CmActin	624-2	624-2-31	560	14DAA	10	14DAA of 560
CmActin	624-2	624-2-38	560	14DAA	15	14DAA of 560
CmActin	624-2	624-2-39	560	14DAA	15	14DAA of 560
CmActin	624-2	624-2-41	1120	14DAA	25	14DAA of 1120
CmActin	624-2	624-2-43	1120	14DAA	20	14DAA of 1120
CmActin	624-2	624-2-44	1120	14DAA	20	14DAA of 1120
CmActin	624-2	624-2-46	1120	14DAA	20	14DAA of 1120
CmActin	624-4	624-4-26	280	14DAA	15	14DAA of 280
CmActin	624-4	624-4-27	280	14DAA	15	14DAA of 280
CmActin	624-4	624-4-28	280	14DAA	10	14DAA of 280
CmActin	624-4	624-4-30	280	14DAA	12	14DAA of 280
CmActin	624-4	624-4-33	560	14DAA	18	14DAA of 560
CmActin	624-4	624-4-35	560	14DAA	15	14DAA of 560
CmActin	624-4	624-4-36	560	14DAA	18	14DAA of 560
CmActin	624-4	624-4-38	560	14DAA	10	14DAA of 560
CmActin	624-4	624-4-40	1120	14DAA	20	14DAA of 1120
CmActin	624-4	624-4-41	1120	14DAA	18	14DAA of 1120
CmActin	624-4	624-4-43	1120	14DAA	25	14DAA of 1120
CmActin	624-4	624-4-45	1120	14DAA	20	14DAA of 1120
SCBV-IM	625-1	625-1-28	280	14DAA	5	14DAA of 280
SCBV-IM	625-1	625-1-29	280	14DAA	5	14DAA of 280
SCBV-IM	625-1	625-1-31	280	14DAA	5	14DAA of 280
SCBV-IM	625-1	625-1-32	280	14DAA	2	14DAA of 280
SCBV-IM	625-1	625-1-33	560	14DAA	8	14DAA of 560
SCBV-IM	625-1	625-1-34	560	14DAA	8	14DAA of 560
SCBV-IM	625-1	625-1-35	560	14DAA	5	14DAA of 560
SCBV-IM	625-1	625-1-36	560	14DAA	5	14DAA of 560
SCBV-IM	625-1	625-1-38	1120	14DAA	8	14DAA of 1120
SCBV-IM	625-1	625-1-41	1120	14DAA	8	14DAA of 1120
SCBV-IM	625-1	625-1-42	1120	14DAA	5	14DAA of 1120
SCBV-IM	625-1	625-1-43	1120	14DAA	5	14DAA of 1120
SCBV-IM	625-4	625-4-23	280	14DAA	0	14DAA of 280
SCBV-IM	625-4	625-4-24	280	14DAA	0	14DAA of 280
SCBV-IM	625-4	625-4-25	280	14DAA	2	14DAA of 280
SCBV-IM	625-4	625-4-27	280	14DAA	5	14DAA of 280
SCBV-IM	625-4	625-4-28	560	14DAA	5	14DAA of 560
SCBV-IM	625-4	625-4-29	560	14DAA	8	14DAA of 560
SCBV-IM	625-4	625-4-30	560	14DAA	10	14DAA of 560
SCBV-IM	625-4	625-4-31	560	14DAA	8	14DAA of 560
SCBV-IM	625-4	625-4-36	1120	14DAA	10	14DAA of 1120
SCBV-IM	625-4	625-4-37	1120	14DAA	8	14DAA of 1120
SCBV-IM	625-4	625-4-39	1120	14DAA	10	14DAA of 1120
SCBV-IM	625-4	625-4-40	1120	14DAA	10	14DAA of 1120
SCBV-IM	625-5	625-5-25	280	14DAA	5	14DAA of 280
SCBV-IM	625-5	625-5-26	280	14DAA	5	14DAA of 280
SCBV-IM	625-5	625-5-27	280	14DAA	2	14DAA of 280
SCBV-IM	625-5	625-5-28	280	14DAA	2	14DAA of 280
SCBV-IM	625-5	625-5-32	560	14DAA	5	14DAA of 560
SCBV-IM	625-5	625-5-33	560	14DAA	5	14DAA of 560
SCBV-IM	625-5	625-5-35	560	14DAA	2	14DAA of 560
SCBV-IM	625-5	625-5-36	560	14DAA	5	14DAA of 560
SCBV-IM	625-5	625-5-37	1120	14DAA	8	14DAA of 1120
SCBV-IM	625-5	625-5-38	1120	14DAA	10	14DAA of 1120
SCBV-IM	625-5	625-5-39	1120	14DAA	8	14DAA of 1120
SCBV-IM+I	626-1	626-1-21	280	14DAA	8	14DAA of 280
SCBV-IM+I	626-1	626-1-22	280	14DAA	8	14DAA of 280
SCBV-IM+I	626-1	626-1-23	280	14DAA	8	14DAA of 280
SCBV-IM+I	626-1	626-1-24	280	14DAA	5	14DAA of 280
SCBV-IM+I	626-1	626-1-25	560	14DAA	8	14DAA of 560
SCBV-IM+I	626-1	626-1-26	560	14DAA	10	14DAA of 560
SCBV-IM+I	626-1	626-1-27	560	14DAA	12	14DAA of 560
SCBV-IM+I	626-1	626-1-30	560	14DAA	10	14DAA of 560
SCBV-IM+I	626-1	626-1-34	1120	14DAA	15	14DAA of 1120
SCBV-IM+I	626-1	626-1-35	1120	14DAA	5	14DAA of 1120
SCBV-IM+I	626-1	626-1-36	1120	14DAA	12	14DAA of 1120
SCBV-IM+I	626-1	626-1-37	1120	14DAA	30	14DAA of 1120
SCBV-IM+I	626-3	626-3-26	560	14DAA	5	14DAA of 560
SCBV-IM+I	626-3	626-3-27	560	14DAA	5	14DAA of 560
SCBV-IM+I	626-3	626-3-30	560	14DAA	10	14DAA of 560
SCBV-IM+I	626-3	626-3-31	1120	14DAA	10	14DAA of 1120
SCBV-IM+I	626-3	626-3-33	1120	14DAA	5	14DAA of 1120
SCBV-IM+I	626-3	626-3-34	1120	14DAA	10	14DAA of 1120
SCBV-IM+I	626-3	626-3-35	1120	14DAA	10	14DAA of 1120
SCBV-IM+I	626-4	626-4-23	280	14DAA	5	14DAA of 280
SCBV-IM+I	626-4	626-4-24	280	14DAA	5	14DAA of 280
SCBV-IM+I	626-4	626-4-27	560	14DAA	5	14DAA of 560
SCBV-IM+I	626-4	626-4-30	560	14DAA	8	14DAA of 560
SCBV-IM+I	626-4	626-4-31	560	14DAA	5	14DAA of 560
SCBV-IM+I	626-4	626-4-32	1120	14DAA	5	14DAA of 1120
SCBV-IM+I	626-4	626-4-33	1120	14DAA	5	14DAA of 1120
SCBV-IM+I	626-4	626-4-34	1120	14DAA	12	14DAA of 1120
OsActin	652-1	652-1-25	280	14DAA	5	14DAA of 280
OsActin	652-1	652-1-26	280	14DAA	8	14DAA of 280
OsActin	652-1	652-1-27	280	14DAA	10	14DAA of 280
OsActin	652-1	652-1-32	280	14DAA	8	14DAA of 280
OsActin	652-1	652-1-35	560	14DAA	15	14DAA of 560
OsActin	652-1	652-1-43	560	14DAA	12	14DAA of 560
OsActin	652-1	652-1-44	560	14DAA	12	14DAA of 560
OsActin	652-1	652-1-46	1120	14DAA	15	14DAA of 1120
OsActin	652-1	652-1-47	1120	14DAA	18	14DAA of 1120
OsActin	652-1	652-1-49	1120	14DAA	15	14DAA of 1120
OsActin	652-1	652-1-50	1120	14DAA	15	14DAA of 1120
OsActin	652-2	652-2-31	280	14DAA	8	14DAA of 280
OsActin	652-2	652-2-32	280	14DAA	5	14DAA of 280
OsActin	652-2	652-2-36	280	14DAA	10	14DAA of 280
OsActin	652-2	652-2-38	280	14DAA	8	14DAA of 280
OsActin	652-2	652-2-41	560	14DAA	8	14DAA of 560
OsActin	652-2	652-2-43	560	14DAA	5	14DAA of 560
OsActin	652-2	652-2-45	560	14DAA	8	14DAA of 560
OsActin	652-2	652-2-51	560	14DAA	8	14DAA of 560
OsActin	652-2	652-2-54	1120	14DAA	10	14DAA of 1120
OsActin	652-2	652-2-56	1120	14DAA	10	14DAA of 1120
OsActin	652-2	652-2-59	1120	14DAA	12	14DAA of 1120
OsActin	652-2	652-2-61	1120	14DAA	15	14DAA of 1120
OsActin	652-3	652-3-27	280	14DAA	10	14DAA of 280
OsActin	652-3	652-3-31	280	14DAA	8	14DAA of 280
OsActin	652-3	652-3-35	280	14DAA	8	14DAA of 280
OsActin	652-3	652-3-37	280	14DAA	5	14DAA of 280
OsActin	652-3	652-3-39	560	14DAA	8	14DAA of 560
OsActin	652-3	652-3-42	560	14DAA	5	14DAA of 560
OsActin	652-3	652-3-43	560	14DAA	10	14DAA of 560
OsActin	652-3	652-3-44	560	14DAA	10	14DAA of 560
OsActin	652-3	652-3-46	1120	14DAA	8	14DAA of 1120
OsActin	652-3	652-3-49	1120	14DAA	15	14DAA of 1120
OsActin	652-3	652-3-50	1120	14DAA	15	14DAA of 1120
ZmUbi	100-1	100-1-26	560	14DAA	2	14DAA of 560
ZmUbi	100-1	100-1-27	560	14DAA	5	14DAA of 560
ZmUbi	100-1	100-1-29	560	14DAA	5	14DAA of 560
ZmUbi	100-1	100-1-30	1120	14DAA	2	14DAA of 1120
ZmUbi	100-1	100-1-35	1120	14DAA	5	14DAA of 1120
ZmUbi	100-1	100-1-36	1120	14DAA	5	14DAA of 1120
ZmUbi	100-3	100-3-22	280	14DAA	0	14DAA of 280
ZmUbi	100-3	100-3-23	280	14DAA	0	14DAA of 280
ZmUbi	100-3	100-3-25	280	14DAA	0	14DAA of 280
ZmUbi	100-3	100-3-26	280	14DAA	0	14DAA of 280
ZmUbi	100-3	100-3-27	560	14DAA	2	14DAA of 560
ZmUbi	100-3	100-3-29	560	14DAA	2	14DAA of 560
ZmUbi	100-3	100-3-30	560	14DAA	5	14DAA of 560
ZmUbi	100-3	100-3-33	1120	14DAA	5	14DAA of 1120
ZmUbi	100-3	100-3-34	1120	14DAA	5	14DAA of 1120
ZmUbi	100-3	100-3-35	1120	14DAA	8	14DAA of 1120
ZmUbi	100-3	100-3-37	1120	14DAA	8	14DAA of 1120
ZmUbi	100-5	100-5-24	280	14DAA	8	14DAA of 280
ZmUbi	100-5	100-5-33	560	14DAA	5	14DAA of 560
ZmUbi	100-5	100-5-36	560	14DAA	8	14DAA of 560
ZmUbi	100-5	100-5-37	560	14DAA	15	14DAA of 560
OsUbi	115-2	115-2-25	280	14DAA	8	14DAA of 280
OsUbi	115-2	115-2-28	280	14DAA	5	14DAA of 280
OsUbi	115-2	115-2-37	1120	14DAA	20	14DAA of 1120
OsUbi	115-2	115-2-39	1120	14DAA	22	14DAA of 1120
OsUbi	115-3	115-3-21	280	14DAA	10	14DAA of 280
OsUbi	115-3	115-3-23	560	14DAA	30	14DAA of 560
OsUbi	115-3	115-3-28	1120	14DAA	8	14DAA of 1120
OsUbi	115-3	115-3-30	1120	14DAA	15	14DAA of 1120
OsUbi	115-4	115-4-25	280	14DAA	8	14DAA of 280
OsUbi	115-4	115-4-34	560	14DAA	10	14DAA of 560
OsUbi	115-4	115-4-37	560	14DAA	15	14DAA of 560
OsUbi	115-4	115-4-46	1120	14DAA	20	14DAA of 1120
OsUbi	115-4	115-4-48	1120	14DAA	15	14DAA of 1120
OsUbi	115-4	115-4-50	1120	14DAA	20	14DAA of 1120
OsUbi	115-5	115-5-25	280	14DAA	8	14DAA of 280
OsUbi	115-5	115-5-26	280	14DAA	8	14DAA of 280
OsUbi	115-5	115-5-35	560	14DAA	18	14DAA of 560
OsUbi	115-5	115-5-46	560	14DAA	15	14DAA of 560
OsUbi	115-5	115-5-41	1120	14DAA	18	14DAA of 1120
SCBV-UM	812-1	812-1-29	280	14DAA	5	14DAA of 280
SCBV-UM	812-1	812-1-30	280	14DAA	8	14DAA of 280
SCBV-UM	812-1	812-1-33	280	14DAA	10	14DAA of 280
SCBV-UM	812-1	812-1-35	560	14DAA	5	14DAA of 560
SCBV-UM	812-1	812-1-36	560	14DAA	8	14DAA of 560
SCBV-UM	812-1	812-1-39	560	14DAA	8	14DAA of 560
SCBV-UM	812-1	812-1-40	560	14DAA	8	14DAA of 560
SCBV-UM	812-1	812-1-41	1120	14DAA	5	14DAA of 1120
SCBV-UM	812-1	812-1-43	1120	14DAA	8	14DAA of 1120
SCBV-UM	812-1	812-1-45	1120	14DAA	8	14DAA of 1120
SCBV-UM	812-1	812-1-47	1120	14DAA	8	14DAA of 1120
SCBV-UM	812-3	812-3-24	280	14DAA	0	14DAA of 280
SCBV-UM	812-3	812-3-27	280	14DAA	2	14DAA of 280
SCBV-UM	812-3	812-3-30	280	14DAA	2	14DAA of 280
SCBV-UM	812-3	812-3-35	280	14DAA	8	14DAA of 280
SCBV-UM	812-3	812-3-36	560	14DAA	8	14DAA of 560
SCBV-UM	812-3	812-3-37	560	14DAA	8	14DAA of 560
SCBV-UM	812-3	812-3-38	560	14DAA	8	14DAA of 560
SCBV-UM	812-3	812-3-41	560	14DAA	8	14DAA of 560
SCBV-UM	812-3	812-3-42	1120	14DAA	15	14DAA of 1120
SCBV-UM	812-3	812-3-43	1120	14DAA	12	14DAA of 1120
SCBV-UM	812-3	812-3-45	1120	14DAA	12	14DAA of 1120
SCBV-UM	812-3	812-3-46	1120	14DAA	12	14DAA of 1120
SCBV-UM	812-5	812-5-22	280	14DAA	8	14DAA of 280
SCBV-UM	812-5	812-5-23	280	14DAA	8	14DAA of 280
SCBV-UM	812-5	812-5-24	280	14DAA	8	14DAA of 280
SCBV-UM	812-5	812-5-26	280	14DAA	8	14DAA of 280
SCBV-UM	812-5	812-5-29	560	14DAA	12	14DAA of 560
SCBV-UM	812-5	812-5-32	560	14DAA	8	14DAA of 560
SCBV-UM	812-5	812-5-33	560	14DAA	8	14DAA of 560
SCBV-UM	812-5	812-5-37	1120	14DAA	12	14DAA of 1120
SCBV-UM	812-5	812-5-38	1120	14DAA	12	14DAA of 1120
SCBV-UM	812-5	812-5-39	1120	14DAA	12	14DAA of 1120
SCBV-UM	812-5	812-5-40	1120	14DAA	15	14DAA of 1120
